# Supplementary material for: PAQR5 Expression Is Suppressed by TGFβ1 and Associated With a Poor Survival Outcome in Renal Clear Cell Carcinoma
Source: Front Oncol. 2022 Jan 20;11:827344. doi: 10.3389/fonc.2021.827344 (PMC8810503; doi:10.3389/fonc.2021.827344)
Supplement: Supplementary Table S1 — The relationship of PAQR5 expression with clinicopathological parameters in pRCC patients. [file Table_1.xlsx]

## Sheet: Tab S1
Table S1. The relationship of PAQR5 expression with clinicopathological parameters in pRCC patients.
Characteristic	Low PAQR5	High PAQR5	p-value	statistic	method
n	144	145
Pathologic T stage, n (%)			0.331		Fisher.test
T1	89 (31%)	104 (36.2%)
T2	20 (7%)	13 (4.5%)
T3	32 (11.1%)	27 (9.4%)
T4	1 (0.3%)	1 (0.3%)
Pathologic N stage, n (%)			0.794		Fisher.test
N0	26 (33.8%)	23 (29.9%)
N1	13 (16.9%)	11 (14.3%)
N2	3 (3.9%)	1 (1.3%)
Pathologic M stage, n (%)			1.000		Fisher.test
M0	42 (40.4%)	53 (51%)
M1	4 (3.8%)	5 (4.8%)
Pathologic stage, n (%)			0.153	5.28	Chisq.test
Stage I	77 (29.6%)	95 (36.5%)
Stage II	15 (5.8%)	7 (2.7%)
Stage III	26 (10%)	25 (9.6%)
Stage IV	9 (3.5%)	6 (2.3%)
Clinical T stage, n (%)			0.390		Fisher.test
T1	65 (32.3%)	74 (36.8%)
T2	16 (8%)	10 (5%)
T3	16 (8%)	19 (9.5%)
T4	0 (0%)	1 (0.5%)
Clinical N stage, n (%)			0.812		Fisher.test
N0	66 (43.1%)	66 (43.1%)
N1	8 (5.2%)	11 (7.2%)
N2	1 (0.7%)	1 (0.7%)
Clinical M stage, n (%)			1.000		Fisher.test
M0	93 (44.5%)	107 (51.2%)
M1	4 (1.9%)	5 (2.4%)
Clinical stage, n (%)			0.545		Fisher.test
Stage I	63 (31.8%)	75 (37.9%)
Stage II	13 (6.6%)	8 (4%)
Stage III	13 (6.6%)	16 (8.1%)
Stage IV	4 (2%)	6 (3%)
Gender, n (%)			0.446	0.58	Chisq.test
Female	35 (12.1%)	42 (14.5%)
Male	109 (37.7%)	103 (35.6%)
OS event, n (%)			0.850	0.04	Chisq.test
Alive	121 (41.9%)	124 (42.9%)
Dead	23 (8%)	21 (7.3%)
DSS event, n (%)			1.000	0	Chisq.test
Alive	127 (44.6%)	130 (45.6%)
Dead	14 (4.9%)	14 (4.9%)
PFI event, n (%)			0.860	0.03	Chisq.test
Alive	114 (39.4%)	117 (40.5%)
Dead	30 (10.4%)	28 (9.7%)
Age, median (IQR)	62 (54, 71)	61 (53, 70.5)	0.428	10779.5	Wilcoxon
