# Supplementary material for: PAQR5 Expression Is Suppressed by TGFβ1 and Associated With a Poor Survival Outcome in Renal Clear Cell Carcinoma
Source: Front Oncol. 2022 Jan 20;11:827344. doi: 10.3389/fonc.2021.827344 (PMC8810503; doi:10.3389/fonc.2021.827344)
Supplement: Supplementary Table S2 — The relationship of PAQR5 expression with clinicopathological parameters in ChRCC patients. [file Table_2.xlsx]

## Sheet: Tab S2
Table S2. The relationship of PAQR5 expression with clinicopathological parameters in ChRCC patients.
Characteristic	Low PAQR5	High PAQR5	p	statistic	method
n	32	33
T stage, n (%)			0.007		Fisher.test
T1	7 (10.8%)	13 (20%)
T2	9 (13.8%)	16 (24.6%)
T3	14 (21.5%)	4 (6.2%)
T4	2 (3.1%)	0 (0%)
N stage, n (%)			0.158		Fisher.test
N0	20 (45.5%)	19 (43.2%)
N1	3 (6.8%)	0 (0%)
N2	2 (4.5%)	0 (0%)
M stage, n (%)			1.000		Fisher.test
M0	20 (55.6%)	14 (38.9%)
M1	1 (2.8%)	1 (2.8%)
Pathologic stage, n (%)			0.011		Fisher.test
Stage I	7 (10.8%)	13 (20%)
Stage II	9 (13.8%)	16 (24.6%)
Stage III	11 (16.9%)	3 (4.6%)
Stage IV	5 (7.7%)	1 (1.5%)
OS event, n (%)			0.185		Fisher.test
Alive	25 (38.5%)	30 (46.2%)
Dead	7 (10.8%)	3 (4.6%)
DSS event, n (%)			0.149		Fisher.test
Alive	26 (40%)	31 (47.7%)
Dead	6 (9.2%)	2 (3.1%)
PFI event, n (%)			0.309	1.04	Chisq.test
Alive	24 (36.9%)	29 (44.6%)
Dead	8 (12.3%)	4 (6.2%)
Gender, n (%)			0.879	0.02	Chisq.test
Female	12 (18.5%)	14 (21.5%)
Male	20 (30.8%)	19 (29.2%)
Age, n (%)			1.000	0	Chisq.test
<=50	16 (24.6%)	17 (26.2%)
>50	16 (24.6%)	16 (24.6%)
Age, mean ± SD	52.19 ± 13.79	51.58 ± 14.61	0.863	0.17	T test
