# Supplementary material for: PAQR5 Expression Is Suppressed by TGFβ1 and Associated With a Poor Survival Outcome in Renal Clear Cell Carcinoma
Source: Front Oncol. 2022 Jan 20;11:827344. doi: 10.3389/fonc.2021.827344 (PMC8810503; doi:10.3389/fonc.2021.827344)
Supplement: Supplementary Table S3 — Spearman correlation analysis of PAQR5 expression in the whole transcriptome. [file Table_3.xlsx]

## Sheet: Tab S3
Correlated Gene	Spearman's Correlation	p-Value	q-Value
WDR72	0.712482	2.58726e-70	5.17968e-66
FBXO3	0.66704	9.90308e-59	9.91298e-55
CDS1	0.63626	5.54252e-52	2.77403e-48
NCR3LG1	0.633335	2.2157e-51	8.87165e-48
ACADM	0.629699	1.21481e-50	2.95568e-47
ACADSB	0.629597	1.27354e-50	2.95568e-47
HSPA4L	0.629506	1.32873e-50	2.95568e-47
SPATA18	0.622808	2.87219e-49	5.75012e-46
PCCA	0.620858	6.93329e-49	1.1567e-45
SUCLA2	0.618978	1.61096e-48	2.30367e-45
SOWAHB	0.618307	2.17464e-48	2.80282e-45
PANK1	0.615104	8.99886e-48	1.00087e-44
TOM1L1	0.611586	4.2039e-47	4.42958e-44
FHIP1A	0.608993	1.29368e-46	1.29498e-43
ACAT1	0.607048	2.98504e-46	2.71639e-43
ENPP4	0.605741	5.21841e-46	4.35302e-43
SPRING1	0.604618	8.41745e-46	6.48144e-43
TMEM192	0.603203	1.53252e-45	1.13634e-42
NDUFS1	0.601211	3.547e-45	2.44866e-42
GAREM1	0.598051	1.32627e-44	8.85064e-42
ANK3	0.596804	2.22235e-44	1.43521e-41
MMUT	0.594224	6.42411e-44	4.01908e-41
ALDH6A1	0.592024	1.57619e-43	9.56224e-41
SOX6	0.588423	6.74732e-43	3.55477e-40
LGR4	0.586284	1.58657e-42	7.94077e-40
RAB3IP	0.585814	1.91327e-42	9.34236e-40
PRKAA2	0.574723	1.44918e-40	5.57936e-38
FREM2	0.573496	2.31541e-40	8.74614e-38
TBC1D19	0.573312	2.48391e-40	9.20887e-38
GOT1	0.567914	1.90495e-39	6.252e-37
TMEM38B	0.567723	2.04531e-39	6.60437e-37
LRBA	0.567255	2.43623e-39	7.7418e-37
NNT	0.566768	2.92174e-39	9.13958e-37
WDR31	0.565446	4.77382e-39	1.44806e-36
WDFY3-AS2	0.564355	7.1489e-39	2.07422e-36
CAT	0.56246	1.43648e-38	3.88626e-36
MOB3B	0.562128	1.62298e-38	4.33227e-36
SOWAHC	0.561775	1.84674e-38	4.86471e-36
PTPN3	0.559727	3.89894e-38	9.75709e-36
SNX29	0.558773	5.51393e-38	1.31415e-35
ENAM	0.558497	6.09279e-38	1.43503e-35
VWA8	0.558303	6.5357e-38	1.52145e-35
GPAT3	0.557631	8.33282e-38	1.91751e-35
MAP7	0.556862	1.09989e-37	2.50226e-35
DLAT	0.553964	3.10768e-37	6.91285e-35
PAIP2B	0.552848	4.62283e-37	9.95152e-35
ACAA2	0.552578	5.08728e-37	1.08348e-34
ZNRF3	0.552503	5.22591e-37	1.09212e-34
CDC14B	0.552497	5.23696e-37	1.09212e-34
AFTPH	0.551256	8.12655e-37	1.62748e-34
DYNLL2	0.550839	9.41369e-37	1.84767e-34
LNX2	0.550343	1.12139e-36	2.17963e-34
CLCN5	0.545424	6.2547e-36	1.13836e-33
PLS1	0.544576	8.38878e-36	1.49949e-33
GNE	0.543757	1.1129e-35	1.95441e-33
CUL5	0.542315	1.8265e-35	3.12534e-33
FNIP2	0.542151	1.93236e-35	3.25092e-33
PATJ	0.541919	2.09231e-35	3.49066e-33
SNX30	0.541279	2.60401e-35	4.30845e-33
LIN7A	0.54095	2.91432e-35	4.78236e-33
MAPK8	0.540893	2.97125e-35	4.83613e-33
CDKL1	0.53981	4.29716e-35	6.88233e-33
DBT	0.539635	4.56027e-35	7.24577e-33
AFG3L2	0.539296	5.11667e-35	8.0658e-33
SLC30A9	0.538986	5.685e-35	8.82277e-33
IMPA2	0.538862	5.92864e-35	9.06041e-33
HIBCH	0.53779	8.52244e-35	1.29257e-32
RDX	0.536987	1.11724e-34	1.66919e-32
ABCC4	0.536747	1.21126e-34	1.78305e-32
PLEKHA7	0.53651	1.31162e-34	1.91669e-32
AUH	0.534838	2.29808e-34	3.3099e-32
OSBP	0.53408	2.96012e-34	4.1396e-32
APOOL	0.534073	2.96721e-34	4.1396e-32
SLC35A3	0.534063	2.97753e-34	4.1396e-32
SLC27A2	0.534025	3.0158e-34	4.16388e-32
ALDH1L1	0.533768	3.28456e-34	4.5039e-32
NBR1	0.533713	3.34583e-34	4.5567e-32
SYDE2	0.533277	3.86815e-34	5.19735e-32
ITPRID2	0.532143	5.63741e-34	7.37653e-32
MED21	0.531919	6.07253e-34	7.87929e-32
ACBD5	0.531905	6.10035e-34	7.87929e-32
ETFDH	0.530862	8.61342e-34	1.10539e-31
ELOVL7	0.53079	8.81805e-34	1.12444e-31
TSPYL1	0.530082	1.11384e-33	1.3976e-31
USP8	0.530068	1.11896e-33	1.3976e-31
KIAA0232	0.529255	1.46188e-33	1.77375e-31
TRAPPC8	0.52885	1.6693e-33	2.00116e-31
MYO6	0.528147	2.10175e-33	2.47512e-31
EMX2OS	0.526747	3.31879e-33	3.84059e-31
ATE1	0.526293	3.84597e-33	4.39978e-31
STK32B	0.526102	4.09342e-33	4.62996e-31
FRMD3	0.525601	4.81544e-33	5.41602e-31
SCAPER	0.525521	4.94255e-33	5.52793e-31
MEGF9	0.525299	5.31053e-33	5.84158e-31
ABCD3	0.525168	5.54182e-33	6.06269e-31
PPARGC1A	0.524308	7.31649e-33	7.83295e-31
PALS1	0.522812	1.18486e-32	1.24846e-30
SPAG9	0.522601	1.26778e-32	1.32885e-30
DSG2	0.522238	1.4245e-32	1.48533e-30
KIF21A	0.52213	1.47473e-32	1.51405e-30
SECISBP2L	0.522062	1.50705e-32	1.53934e-30
MYO9A	0.521676	1.70579e-32	1.73192e-30
TJP2	0.521663	1.71289e-32	1.73192e-30
PAFAH2	0.521481	1.81565e-32	1.8266e-30
CPT1A	0.521403	1.86155e-32	1.86341e-30
RCHY1	0.521329	1.90587e-32	1.89828e-30
KL	0.520544	2.44921e-32	2.39186e-30
COL4A4	0.520417	2.55032e-32	2.47851e-30
FBXL5	0.52012	2.80275e-32	2.67196e-30
EPB41L5	0.519073	3.91028e-32	3.66394e-30
AP1AR	0.519068	3.9165e-32	3.66394e-30
RGP1	0.517836	5.78612e-32	5.31367e-30
IRF6	0.517064	7.3812e-32	6.59695e-30
SLC35F5	0.516819	7.97478e-32	7.09579e-30
CRY2	0.51649	8.84573e-32	7.83591e-30
ESRRG	0.516434	9.00105e-32	7.93837e-30
TRHDE	0.516384	9.14402e-32	8.0291e-30
PREPL	0.515891	1.06792e-31	9.29552e-30
TMEM72	0.515701	1.13356e-31	9.82415e-30
ILDR2	0.514952	1.43319e-31	1.22096e-29
TRPM3	0.514612	1.5941e-31	1.35228e-29
CDC14C	0.513926	1.97484e-31	1.65722e-29
GBA3	0.513907	1.98668e-31	1.65722e-29
HOOK1	0.513807	2.05003e-31	1.70297e-29
C1ORF210	0.513579	2.20094e-31	1.81328e-29
FECH	0.513101	2.55383e-31	2.08684e-29
INIP	0.512916	2.70558e-31	2.20186e-29
RASEF	0.51288	2.73584e-31	2.21747e-29
DDAH1	0.512329	3.24671e-31	2.61041e-29
SLK	0.511977	3.6206e-31	2.88782e-29
MSI2	0.511642	4.01663e-31	3.19099e-29
COBL	0.510134	6.40018e-31	5.04455e-29
ITGA6	0.509104	8.78695e-31	6.8184e-29
TMEM184C	0.508312	1.12019e-30	8.59245e-29
MIGA1	0.508231	1.1481e-30	8.7395e-29
ENPP5	0.507418	1.47213e-30	1.10382e-28
UTP14C	0.506763	1.79803e-30	1.33816e-28
GIPC2	0.506394	2.01143e-30	1.48047e-28
SESTD1	0.506075	2.21689e-30	1.62572e-28
TM7SF3	0.505908	2.33206e-30	1.70393e-28
AGL	0.505133	2.9499e-30	2.11674e-28
GLUD2	0.504306	3.78883e-30	2.6898e-28
CCDC186	0.504238	3.86801e-30	2.73631e-28
NECTIN3	0.503851	4.34696e-30	3.05355e-28
ZC3H12C	0.502889	5.81001e-30	3.99712e-28
AMOT	0.50256	6.41391e-30	4.39749e-28
MRPL49	0.501359	9.19302e-30	6.26001e-28
ATP6V1A	0.501345	9.23218e-30	6.26536e-28
PTAR1	0.500932	1.04467e-29	7.01822e-28
RBM47	0.500281	1.26865e-29	8.43797e-28
ZDHHC21	0.499699	1.50903e-29	1.00036e-27
TMEM171	0.49955	1.5776e-29	1.04236e-27
KBTBD3	0.499308	1.69537e-29	1.11283e-27
CPT2	0.499078	1.81498e-29	1.18358e-27
LMBRD1	0.49903	1.84098e-29	1.18891e-27
UFSP2	0.497805	2.64753e-29	1.68801e-27
HSDL2	0.497439	2.9495e-29	1.86275e-27
CDADC1	0.497392	2.99128e-29	1.87846e-27
ELMOD2	0.495662	4.97884e-29	3.01137e-27
OSBPL1A	0.495438	5.31795e-29	3.18413e-27
ACSL1	0.495431	5.32809e-29	3.18413e-27
DMRTA1	0.495406	5.36673e-29	3.19768e-27
LRP2	0.494922	6.18633e-29	3.64266e-27
SDHD	0.494732	6.54074e-29	3.82882e-27
C11ORF54	0.494686	6.62837e-29	3.8688e-27
LRPPRC	0.494123	7.81432e-29	4.53457e-27
ARHGEF28	0.493948	8.22431e-29	4.75399e-27
KIAA1958	0.493385	9.6927e-29	5.54422e-27
CYFIP2	0.49335	9.79258e-29	5.5854e-27
LIFR	0.492311	1.32512e-28	7.47291e-27
DUSP3	0.491999	1.45084e-28	8.11338e-27
WDFY3	0.491831	1.52331e-28	8.47131e-27
SIK2	0.491457	1.69767e-28	9.41481e-27
KLHL9	0.490935	1.97455e-28	1.08601e-26
EIF4EBP2	0.489605	2.89846e-28	1.55987e-26
CD46	0.489568	2.92944e-28	1.57232e-26
VPS26C	0.489279	3.18303e-28	1.69932e-26
L2HGDH	0.489099	3.35254e-28	1.78505e-26
SYPL1	0.488282	4.23898e-28	2.24509e-26
GOSR1	0.488206	4.33169e-28	2.28814e-26
AP1G1	0.487048	6.03281e-28	3.1128e-26
PEX19	0.486721	6.62374e-28	3.39149e-26
CCNDBP1	0.486388	7.28192e-28	3.71898e-26
CDKL2	0.486134	7.82822e-28	3.97769e-26
TTC39B	0.48527	1.00078e-27	5.03406e-26
SLC25A30	0.484306	1.31537e-27	6.51824e-26
OIP5-AS1	0.483627	1.59372e-27	7.80103e-26
CHUK	0.483516	1.6444e-27	8.0295e-26
ATP5F1A	0.483073	1.86307e-27	8.94453e-26
STX3	0.482885	1.96434e-27	9.40815e-26
DNAL1	0.482132	2.42793e-27	1.15456e-25
LCMT2	0.482049	2.48533e-27	1.17627e-25
LMO7	0.482034	2.49536e-27	1.17823e-25
CARNMT1	0.481269	3.09297e-27	1.44003e-25
CLCN3	0.481205	3.14878e-27	1.46261e-25
SEC24B	0.481108	3.23535e-27	1.49934e-25
MTMR10	0.480673	3.65408e-27	1.6702e-25
DTWD2	0.479862	4.58222e-27	2.05686e-25
GATM	0.479576	4.9631e-27	2.21788e-25
FITM2	0.479334	5.30954e-27	2.36215e-25
WWP1	0.479233	5.46048e-27	2.42392e-25
SLC25A4	0.478896	5.99667e-27	2.64435e-25
CCSER1	0.478528	6.64155e-27	2.92228e-25
ABRAXAS2	0.478384	6.91352e-27	3.03528e-25
BPHL	0.478132	7.41393e-27	3.24076e-25
TMEM135	0.477797	8.13523e-27	3.53291e-25
LRRK2	0.477762	8.21423e-27	3.55634e-25
DLD	0.477757	8.2247e-27	3.55634e-25
MTMR12	0.477329	9.25842e-27	3.9861e-25
IPP	0.477136	9.76658e-27	4.18687e-25
SLC16A12	0.476656	1.11513e-26	4.75e-25
NAPEPLD	0.476583	1.13779e-26	4.82777e-25
TDRD7	0.47641	1.19352e-26	5.03038e-25
ADH5	0.476176	1.27279e-26	5.3532e-25
PHOSPHO2	0.476113	1.29527e-26	5.43635e-25
CUL3	0.475965	1.34894e-26	5.64974e-25
DMGDH	0.475209	1.66071e-26	6.94102e-25
KBTBD4	0.47457	1.9788e-26	8.2361e-25
SPTLC3	0.474249	2.16079e-26	8.95634e-25
LMTK2	0.472995	3.04393e-26	1.25132e-24
YIPF6	0.472487	3.49492e-26	1.42793e-24
NPY6R	0.472375	3.60385e-26	1.46943e-24
SORL1	0.471602	4.44552e-26	1.79797e-24
SGMS2	0.471101	5.0918e-26	2.03875e-24
SPG11	0.470823	5.49005e-26	2.18511e-24
TTC19	0.470793	5.53607e-26	2.19621e-24
TMEM245	0.47059	5.84802e-26	2.31378e-24
PLPP3	0.470271	6.37413e-26	2.50708e-24
CHM	0.470264	6.38673e-26	2.5071e-24
ZFYVE9	0.470045	6.77535e-26	2.64927e-24
DNAJB14	0.469643	7.5518e-26	2.92998e-24
GRAMD1C	0.469593	7.65383e-26	2.96382e-24
ALDH3A2	0.468965	9.06516e-26	3.49681e-24
EHHADH	0.468759	9.58049e-26	3.66733e-24
ADCY9	0.468296	1.08509e-25	4.11431e-24
DNAJC16	0.468004	1.17327e-25	4.42353e-24
PLCL2	0.467993	1.17698e-25	4.42917e-24
ZNF770	0.467174	1.46568e-25	5.47442e-24
SPOPL	0.466796	1.62116e-25	5.97711e-24
METTL14	0.466587	1.71438e-25	6.30917e-24
MTARC2	0.465844	2.08985e-25	7.61018e-24
HADHB	0.465798	2.11583e-25	7.68763e-24
SLC13A1	0.465077	2.56253e-25	9.19389e-24
RHPN2	0.464959	2.64457e-25	9.47125e-24
SGSM1	0.464752	2.79398e-25	9.98849e-24
GHITM	0.46472	2.81714e-25	1.00533e-23
MFN2	0.464513	2.97618e-25	1.0602e-23
MIPEP	0.464457	3.02068e-25	1.07224e-23
SDHC	0.464316	3.13597e-25	1.10923e-23
IQGAP2	0.46422	3.21631e-25	1.13564e-23
RRAGD	0.464083	3.33574e-25	1.17367e-23
EXOC6B	0.463825	3.57125e-25	1.24826e-23
PCGF5	0.463823	3.57278e-25	1.24826e-23
DPP4	0.463631	3.75919e-25	1.30885e-23
NUDT12	0.463551	3.83987e-25	1.33462e-23
PHYH	0.463385	4.01198e-25	1.38962e-23
MFSD8	0.463024	4.41247e-25	1.51938e-23
FAM227B	0.463005	4.43489e-25	1.52292e-23
PRMT9	0.462528	5.02949e-25	1.7212e-23
IL17RD	0.462363	5.25228e-25	1.79438e-23
MFAP3L	0.462106	5.61973e-25	1.91338e-23
RPRD1A	0.462056	5.69418e-25	1.93544e-23
VEZF1	0.461082	7.35395e-25	2.48693e-23
CTR9	0.46076	7.99966e-25	2.69618e-23
FAM47E	0.460616	8.30885e-25	2.79099e-23
ABHD2	0.460568	8.41303e-25	2.82125e-23
MTM1	0.460436	8.70868e-25	2.91551e-23
HLF	0.460391	8.81187e-25	2.94023e-23
PLEKHF2	0.460329	8.95642e-25	2.98349e-23
CD2AP	0.460162	9.35552e-25	3.11125e-23
ZNF844	0.460058	9.61293e-25	3.18627e-23
ADCY5	0.460032	9.67973e-25	3.20311e-23
NAA35	0.459752	1.04117e-24	3.42831e-23
SLC3A1	0.459742	1.04389e-24	3.43164e-23
ZYG11B	0.459661	1.06638e-24	3.49983e-23
SLC22A24	0.459622	1.07726e-24	3.52973e-23
NHLRC2	0.459526	1.10437e-24	3.60675e-23
RAB11FIP2	0.459433	1.13169e-24	3.68997e-23
RAVER2	0.459118	1.22829e-24	3.99842e-23
UBE3A	0.459071	1.24357e-24	4.03504e-23
EYA3	0.459011	1.26321e-24	4.09214e-23
PPM1A	0.458985	1.2716e-24	4.11267e-23
SLC47A1	0.458694	1.37155e-24	4.42165e-23
CCDC121	0.458686	1.37474e-24	4.4248e-23
ACOX1	0.458298	1.52046e-24	4.86256e-23
TRMT1L	0.458117	1.59367e-24	5.08046e-23
PRUNE2	0.45802	1.63429e-24	5.20167e-23
GK3P	0.457894	1.68869e-24	5.35776e-23
NCOA4	0.457511	1.86471e-24	5.88825e-23
IVD	0.457405	1.91671e-24	6.0429e-23
IDH3A	0.457001	2.12811e-24	6.657e-23
MYL3	0.456338	2.52543e-24	7.80233e-23
NR3C2	0.456116	2.67456e-24	8.22498e-23
PKHD1	0.455839	2.8722e-24	8.80574e-23
KIF1B	0.455747	2.94096e-24	8.98901e-23
PPARA	0.45537	3.24029e-24	9.84378e-23
CGN	0.455356	3.2526e-24	9.86621e-23
COPS4	0.4553	3.29955e-24	9.9935e-23
PEX1	0.455032	3.5352e-24	1.06588e-22
BBS1	0.454573	3.97689e-24	1.19009e-22
CLPX	0.454086	4.50594e-24	1.33643e-22
RNF185	0.453402	5.36754e-24	1.58027e-22
SYNJ2BP	0.452852	6.17699e-24	1.79743e-22
PPFIBP1	0.452632	6.53311e-24	1.8928e-22
LDHD	0.452528	6.70931e-24	1.94105e-22
PDZK1	0.45248	6.79074e-24	1.96177e-22
WASL	0.452209	7.27709e-24	2.09622e-22
SEPTIN10	0.451702	8.27719e-24	2.3639e-22
STAM2	0.451577	8.54513e-24	2.43348e-22
TINAG	0.451133	9.56533e-24	2.70477e-22
MYO5B	0.450651	1.08086e-23	3.04771e-22
TEX9	0.450544	1.11031e-23	3.12636e-22
GIGYF2	0.450515	1.11871e-23	3.14557e-22
ASAH1	0.450042	1.26063e-23	3.53471e-22
IREB2	0.449044	1.62173e-23	4.50306e-22
CFAP126	0.448979	1.64861e-23	4.56776e-22
ATP11A	0.448577	1.82393e-23	5.02271e-22
OSBPL8	0.447801	2.21649e-23	6.05378e-22
GFM2	0.447414	2.44249e-23	6.62584e-22
PDP2	0.447316	2.50307e-23	6.78099e-22
SENP8	0.446968	2.73111e-23	7.3788e-22
TRAF6	0.446956	2.73972e-23	7.39208e-22
ENTPD5	0.446768	2.87124e-23	7.72611e-22
USP12	0.44652	3.05499e-23	8.19851e-22
MARCHF8	0.446208	3.30276e-23	8.81618e-22
ARHGAP24	0.446068	3.42017e-23	9.09319e-22
PHYHIPL	0.445878	3.58531e-23	9.51961e-22
ALDH5A1	0.445688	3.7597e-23	9.95625e-22
UBXN2B	0.445121	4.32958e-23	1.139e-21
AQP7	0.445074	4.38049e-23	1.15088e-21
WDR11	0.444937	4.53232e-23	1.18766e-21
LZIC	0.444871	4.60743e-23	1.20576e-21
PIK3C2A	0.444749	4.74841e-23	1.24103e-21
TMEM174	0.444451	5.11287e-23	1.32935e-21
PPTC7	0.443867	5.90907e-23	1.52448e-21
FASTKD5	0.443527	6.42856e-23	1.65211e-21
CYP4V2	0.442907	7.49347e-23	1.90857e-21
OXCT1	0.442902	7.50273e-23	1.90857e-21
PCYOX1	0.442743	7.80181e-23	1.97962e-21
RBBP5	0.44241	8.47006e-23	2.14646e-21
FBXO48	0.441981	9.41305e-23	2.37342e-21
PURA	0.441797	9.84953e-23	2.47723e-21
ACE2	0.441757	9.94666e-23	2.49852e-21
ATXN1L	0.441157	1.15261e-22	2.86293e-21
FBXL17	0.441148	1.15521e-22	2.86372e-21
STXBP4	0.440892	1.2301e-22	3.04333e-21
PRKAB1	0.440883	1.23284e-22	3.04333e-21
ZNF252P	0.440835	1.24735e-22	3.07158e-21
TMTC2	0.440748	1.27432e-22	3.13413e-21
CREBL2	0.440688	1.29308e-22	3.17638e-21
SIAE	0.440502	1.35358e-22	3.3128e-21
SLC25A48	0.440392	1.39052e-22	3.38664e-21
CRYL1	0.43978	1.61499e-22	3.90014e-21
DENND4C	0.439761	1.62248e-22	3.9135e-21
SPTY2D1	0.439227	1.84848e-22	4.4479e-21
WAC	0.439142	1.88679e-22	4.5292e-21
SELENOI	0.439013	1.94708e-22	4.65717e-21
FNBP1L	0.438947	1.97865e-22	4.72703e-21
MYORG	0.438921	1.99134e-22	4.75167e-21
BCKDHB	0.438856	2.02341e-22	4.82247e-21
DMXL1	0.438736	2.08306e-22	4.95872e-21
SBF2	0.438695	2.10415e-22	5.00299e-21
SBNO1	0.43855	2.17973e-22	5.16429e-21
WIPF2	0.438347	2.28985e-22	5.40599e-21
SLC30A4	0.438288	2.323e-22	5.46491e-21
PDZD8	0.438192	2.37778e-22	5.58723e-21
PDPK1	0.43796	2.51579e-22	5.88389e-21
PIGO	0.43787	2.57126e-22	5.9996e-21
TIMM10B	0.437852	2.58242e-22	6.01864e-21
NPR3	0.437693	2.68451e-22	6.24928e-21
SWT1	0.437479	2.82751e-22	6.5669e-21
CYP7B1	0.437433	2.85883e-22	6.63196e-21
NEDD4L	0.437135	3.07297e-22	7.09584e-21
ACO2	0.436409	3.66309e-22	8.41964e-21
AVPR1B	0.436211	3.84264e-22	8.80203e-21
ARFGEF2	0.435989	4.05426e-22	9.26555e-21
KBTBD7	0.435954	4.08787e-22	9.33171e-21
SLCO4C1	0.435894	4.14751e-22	9.45708e-21
UGT8	0.435731	4.31361e-22	9.81347e-21
BRAF	0.435605	4.44726e-22	1.00809e-20
MMGT1	0.435569	4.48612e-22	1.01254e-20
ZNF704	0.435538	4.51972e-22	1.01897e-20
SALL1	0.435448	4.61826e-22	1.03885e-20
VWA7	0.435121	4.99635e-22	1.12264e-20
STAM	0.434984	5.16458e-22	1.15654e-20
TBC1D4	0.434773	5.43238e-22	1.21244e-20
SLC44A3	0.434564	5.7128e-22	1.27219e-20
LONRF3	0.43446	5.85668e-22	1.30134e-20
RBM18	0.434232	6.18608e-22	1.37301e-20
UEVLD	0.434199	6.23525e-22	1.38239e-20
SLC5A8	0.433916	6.6737e-22	1.47145e-20
UBR1	0.433518	7.33972e-22	1.6112e-20
PLEKHB2	0.433505	7.36328e-22	1.6146e-20
SLC4A4	0.433464	7.43511e-22	1.62857e-20
PEX26	0.43314	8.03498e-22	1.75229e-20
GTF3C4	0.432911	8.48651e-22	1.84473e-20
SGPP2	0.432895	8.5181e-22	1.84959e-20
MICU2	0.43271	8.90434e-22	1.92927e-20
GPR160	0.432658	9.01382e-22	1.94667e-20
HIPK3	0.431912	1.07692e-21	2.30341e-20
SHLD2	0.431816	1.10174e-21	2.35399e-20
GALK2	0.431741	1.12152e-21	2.39068e-20
RNF13	0.431553	1.17281e-21	2.48772e-20
FRMPD2	0.431355	1.22941e-21	2.59902e-20
GPALPP1	0.431326	1.2378e-21	2.60959e-20
ARPP19	0.431324	1.23832e-21	2.60959e-20
SPATA6	0.431258	1.25813e-21	2.64855e-20
ZNF189	0.430539	1.49187e-21	3.12092e-20
A1CF	0.430293	1.58156e-21	3.30166e-20
KLHL11	0.430041	1.67844e-21	3.48573e-20
ZFP91	0.429667	1.83359e-21	3.79612e-20
KIAA1549	0.429636	1.84741e-21	3.82078e-20
MINDY2	0.429486	1.91397e-21	3.95434e-20
TMLHE	0.429289	2.00483e-21	4.13129e-20
TFAM	0.429287	2.0058e-21	4.13129e-20
TRIM44	0.428985	2.15402e-21	4.41738e-20
CDC42BPG	0.428594	2.36155e-21	4.82923e-20
SULT1C4	0.428052	2.68277e-21	5.45824e-20
FNDC3A	0.428019	2.70357e-21	5.49498e-20
RAB14	0.427873	2.79813e-21	5.66989e-20
SCRN3	0.427629	2.96308e-21	5.98901e-20
SAMD5	0.427627	2.96459e-21	5.98901e-20
ACSS3	0.427599	2.98384e-21	6.01577e-20
CHAMP1	0.427571	3.00326e-21	6.04274e-20
FBXL4	0.427358	3.15748e-21	6.3276e-20
AFG1L	0.427319	3.18644e-21	6.37289e-20
TUBGCP4	0.427231	3.25247e-21	6.49198e-20
SLC25A46	0.427088	3.36358e-21	6.70706e-20
SERINC1	0.426894	3.51975e-21	6.99062e-20
MFAP1	0.426829	3.57398e-21	7.09129e-20
LONP2	0.426366	3.98303e-21	7.86393e-20
BROX	0.426215	4.12573e-21	8.12164e-20
EXOC8	0.426147	4.19127e-21	8.23446e-20
DHX15	0.426125	4.21317e-21	8.26937e-20
CBR4	0.425949	4.39037e-21	8.59191e-20
LEPROT	0.425923	4.41608e-21	8.62672e-20
KCNJ15	0.4258	4.54557e-21	8.86963e-20
CREBRF	0.425421	4.96522e-21	9.64148e-20
LYSMD3	0.425371	5.0228e-21	9.74384e-20
OGDH	0.425095	5.35651e-21	1.03411e-19
KIF3B	0.424574	6.04623e-21	1.15833e-19
SGCB	0.424463	6.20418e-21	1.18632e-19
EPS8	0.424456	6.21374e-21	1.18701e-19
BLOC1S5	0.424443	6.2325e-21	1.18946e-19
G6PC1	0.424382	6.32175e-21	1.2042e-19
UCHL5	0.424094	6.75858e-21	1.2801e-19
UGT2A3	0.423905	7.06033e-21	1.33347e-19
FAM98B	0.423625	7.53413e-21	1.41628e-19
KDSR	0.42354	7.68376e-21	1.44169e-19
CHIC1	0.423291	8.13971e-21	1.52154e-19
UQCRC2	0.423251	8.21466e-21	1.53412e-19
TACC2	0.423219	8.27604e-21	1.54414e-19
HAO2	0.42287	8.97173e-21	1.66773e-19
ARHGEF12	0.422744	9.23692e-21	1.70909e-19
TBC1D15	0.422633	9.47585e-21	1.75168e-19
TTC37	0.422625	9.49361e-21	1.75334e-19
MBP	0.422523	9.71935e-21	1.79338e-19
HHAT	0.422404	9.98956e-21	1.83984e-19
ASXL2	0.422398	1.00038e-20	1.84077e-19
ETFA	0.422358	1.00954e-20	1.85593e-19
PWAR5	0.422225	1.04104e-20	1.90857e-19
RCBTB1	0.421885	1.12594e-20	2.05295e-19
PACSIN2	0.42185	1.13488e-20	2.06737e-19
WDSUB1	0.421646	1.18953e-20	2.15905e-19
ADD3	0.421582	1.20716e-20	2.18907e-19
ZNF24	0.421459	1.24182e-20	2.24989e-19
C4ORF19	0.421442	1.24664e-20	2.25454e-19
METTL24	0.421286	1.2923e-20	2.32661e-19
FSD1L	0.421101	1.34839e-20	2.42323e-19
FASTKD2	0.420962	1.39182e-20	2.49456e-19
PALS2	0.420951	1.3955e-20	2.49891e-19
ZBTB10	0.420936	1.40044e-20	2.50553e-19
ITSN2	0.420895	1.41343e-20	2.522e-19
CTNND1	0.420736	1.46589e-20	2.59938e-19
IKZF5	0.420528	1.53758e-20	2.71689e-19
UTP4	0.420042	1.71866e-20	3.02352e-19
PPP1R21	0.419938	1.76015e-20	3.09108e-19
RNF141	0.419883	1.78207e-20	3.12682e-19
ATP5F1B	0.419771	1.82845e-20	3.20259e-19
TRIP4	0.419583	1.90872e-20	3.33734e-19
SECISBP2	0.419546	1.92479e-20	3.3625e-19
MPP7	0.419329	2.02276e-20	3.52136e-19
GLCE	0.41921	2.07839e-20	3.61506e-19
IFT88	0.418756	2.30492e-20	3.98952e-19
RABL3	0.418755	2.30563e-20	3.98952e-19
PGAP4	0.418673	2.34901e-20	4.05445e-19
UHMK1	0.418672	2.34966e-20	4.05445e-19
ACADL	0.418314	2.54915e-20	4.3806e-19
UBR3	0.418282	2.56733e-20	4.40805e-19
ATAD1	0.418187	2.62377e-20	4.5011e-19
TBC1D14	0.418117	2.66606e-20	4.56583e-19
CA2	0.417838	2.84047e-20	4.84794e-19
VPS26A	0.417764	2.8886e-20	4.92168e-19
ASXL3	0.417625	2.98081e-20	5.07061e-19
IL6R	0.417621	2.9836e-20	5.07061e-19
OCLN	0.417403	3.13498e-20	5.31884e-19
SNX2	0.41717	3.30465e-20	5.58305e-19
RAD50	0.417056	3.39165e-20	5.72038e-19
NUP160	0.416662	3.70748e-20	6.23729e-19
DIP2C	0.416551	3.80235e-20	6.37937e-19
THAP5	0.416549	3.8041e-20	6.37937e-19
CHD9	0.416448	3.89128e-20	6.51367e-19
PPP2R1B	0.416411	3.9246e-20	6.56396e-19
PHKB	0.416262	4.05818e-20	6.78171e-19
TRIM2	0.416157	4.15643e-20	6.9401e-19
GLYATL1	0.416033	4.27447e-20	7.12177e-19
KIAA1109	0.415816	4.48867e-20	7.44516e-19
SNX13	0.415707	4.60068e-20	7.61407e-19
FRAS1	0.415505	4.8145e-20	7.93956e-19
METTL7A	0.415323	5.0159e-20	8.24453e-19
TMEM38A	0.414887	5.53342e-20	9.04318e-19
MAST4	0.414815	5.62281e-20	9.16335e-19
RAG1	0.41481	5.62983e-20	9.16335e-19
IARS2	0.414716	5.74988e-20	9.34355e-19
PDZK1P1	0.414546	5.97359e-20	9.66003e-19
ARL6	0.414168	6.50323e-20	1.04911e-18
CERT1	0.414101	6.60143e-20	1.06409e-18
FAM210A	0.413935	6.85149e-20	1.10352e-18
SLC17A5	0.41388	6.93656e-20	1.11632e-18
SLC5A1	0.413799	7.06372e-20	1.13587e-18
GMFB	0.413786	7.08336e-20	1.13811e-18
GCLC	0.413626	7.34202e-20	1.17778e-18
HDHD2	0.413483	7.58084e-20	1.21415e-18
SFXN2	0.413462	7.61741e-20	1.21903e-18
CLIC4	0.413328	7.84885e-20	1.25406e-18
AGMAT	0.413152	8.16462e-20	1.29933e-18
AR	0.413034	8.38298e-20	1.33196e-18
PIK3C3	0.412949	8.54284e-20	1.35629e-18
ATXN7L3B	0.412891	8.65403e-20	1.37285e-18
DYNC2H1	0.412565	9.30813e-20	1.47279e-18
GIN1	0.412562	9.31347e-20	1.47279e-18
SLC1A1	0.412555	9.32894e-20	1.47408e-18
MIEF1	0.412481	9.48448e-20	1.49747e-18
TRPM7	0.412289	9.89951e-20	1.55681e-18
CDH16	0.411905	1.0782e-19	1.68901e-18
FBXO7	0.411729	1.12144e-19	1.74853e-18
FCHO2	0.411541	1.16926e-19	1.81743e-18
ZSWIM5	0.411343	1.2218e-19	1.89322e-18
FEM1B	0.41127	1.2419e-19	1.92288e-18
CAB39L	0.410891	1.35088e-19	2.08356e-18
SC5D	0.410864	1.35881e-19	2.09417e-18
NRG1	0.410829	1.36965e-19	2.10765e-18
COX15	0.410725	1.40137e-19	2.15313e-18
CPEB3	0.410703	1.40823e-19	2.16037e-18
USP53	0.410661	1.42151e-19	2.17741e-18
CFAP97	0.410614	1.43625e-19	2.1983e-18
HERC3	0.410476	1.48093e-19	2.26323e-18
FANCC	0.410337	1.52739e-19	2.33067e-18
ZNF329	0.410245	1.55886e-19	2.37507e-18
NCKAP1	0.410218	1.56823e-19	2.38752e-18
RETSAT	0.410158	1.58917e-19	2.41756e-18
FBXO9	0.409956	1.66178e-19	2.52037e-18
ZNF555	0.409826	1.71029e-19	2.59197e-18
WWC2	0.409717	1.75174e-19	2.65078e-18
TCL6	0.409563	1.81261e-19	2.73875e-18
ARHGAP32	0.409376	1.88882e-19	2.84318e-18
CRB3	0.409227	1.95187e-19	2.93587e-18
CCDC47	0.40914	1.99004e-19	2.98879e-18
EPHX2	0.408905	2.09572e-19	3.13809e-18
HIPK2	0.4088	2.14475e-19	3.20911e-18
CPEB4	0.408612	2.2355e-19	3.34239e-18
AMIGO1	0.408324	2.38147e-19	3.54739e-18
VPS13D	0.408226	2.43346e-19	3.62214e-18
TAL2	0.408217	2.43857e-19	3.62678e-18
BPGM	0.408137	2.48176e-19	3.68309e-18
SLC25A44	0.407517	2.84367e-19	4.2046e-18
LRRC19	0.40741	2.91136e-19	4.30151e-18
ABHD6	0.407199	3.04883e-19	4.48805e-18
TRHDE-AS1	0.407072	3.1346e-19	4.61092e-18
CLN5	0.406948	3.22117e-19	4.72785e-18
RIT1	0.406868	3.27823e-19	4.80104e-18
PTPN13	0.406823	3.31061e-19	4.84491e-18
NKIRAS1	0.406817	3.31453e-19	4.84711e-18
SLC10A2	0.406686	3.41143e-19	4.98498e-18
EGLN1	0.406683	3.41379e-19	4.98498e-18
VEPH1	0.406512	3.54373e-19	5.16343e-18
NBEA	0.40645	3.59173e-19	5.22956e-18
SGMS1	0.406293	3.71712e-19	5.40035e-18
ARHGAP12	0.406073	3.90036e-19	5.63992e-18
PLRG1	0.406071	3.90174e-19	5.63992e-18
CPNE3	0.406067	3.90497e-19	5.64051e-18
IGF1R	0.405932	4.02196e-19	5.80113e-18
DARS2	0.405869	4.07813e-19	5.87791e-18
ERLIN2	0.405428	4.48879e-19	6.43737e-18
AMD1	0.405391	4.52557e-19	6.48547e-18
PRDX3	0.40528	4.6358e-19	6.62919e-18
DHX9	0.405182	4.73666e-19	6.76376e-18
RAD17	0.405106	4.8151e-19	6.87087e-18
NUMB	0.40509	4.83199e-19	6.89006e-18
RNF111	0.404849	5.09175e-19	7.22957e-18
HACD2	0.404838	5.10418e-19	7.24208e-18
SMCR8	0.404779	5.1702e-19	7.32536e-18
GPRASP2	0.40477	5.17978e-19	7.33375e-18
VPS36	0.404611	5.3621e-19	7.58116e-18
TRMT2B	0.404601	5.37409e-19	7.59275e-18
TANGO6	0.40458	5.39846e-19	7.61978e-18
TAB3	0.404578	5.40084e-19	7.61978e-18
LRP6	0.404509	5.4822e-19	7.72912e-18
API5	0.404431	5.57638e-19	7.83982e-18
AKAP1	0.404362	5.66067e-19	7.94717e-18
BCL2	0.403961	6.17494e-19	8.6208e-18
PIK3R4	0.403655	6.5979e-19	9.1602e-18
EDAR	0.403431	6.92555e-19	9.59949e-18
CIT	0.403429	6.9287e-19	9.59949e-18
OGDHL	0.403096	7.44582e-19	1.02875e-17
LYRM7	0.403058	7.50679e-19	1.03646e-17
MICU1	0.403	7.60173e-19	1.04812e-17
BSPRY	0.402849	7.85366e-19	1.08062e-17
TLR3	0.402772	7.98619e-19	1.09666e-17
PJA2	0.402771	7.98666e-19	1.09666e-17
ZNF664	0.402741	8.03906e-19	1.1031e-17
DIRAS2	0.402737	8.04587e-19	1.10328e-17
AFF4	0.402616	8.25812e-19	1.1311e-17
NMNAT1	0.402384	8.68307e-19	1.18497e-17
LMBRD2	0.402249	8.93891e-19	1.21905e-17
STRN	0.40209	9.25056e-19	1.25898e-17
PAFAH1B2	0.401888	9.66193e-19	1.3114e-17
MSANTD4	0.401851	9.73874e-19	1.32093e-17
GLOD4	0.40177	9.91002e-19	1.34144e-17
SNX4	0.401719	1.0019e-18	1.35528e-17
SLC30A1	0.401701	1.00579e-18	1.35961e-17
FAM8A1	0.40161	1.02582e-18	1.38483e-17
NBEAL1	0.401596	1.02875e-18	1.38691e-17
ADAL	0.401576	1.03328e-18	1.39154e-17
SNURF	0.401509	1.0482e-18	1.40744e-17
CLASP2	0.401301	1.09618e-18	1.46793e-17
ANKRD36BP1	0.401237	1.11145e-18	1.48638e-17
CRYZ	0.40101	1.16671e-18	1.5582e-17
CYS1	0.400987	1.17272e-18	1.56518e-17
TLN2	0.40096	1.17941e-18	1.57202e-17
SLC22A11	0.400734	1.2381e-18	1.64915e-17
DDC	0.400666	1.2562e-18	1.67104e-17
RAB3GAP2	0.400622	1.26796e-18	1.68444e-17
ZNF658	0.400618	1.26911e-18	1.68486e-17
VPS54	0.400573	1.28137e-18	1.7e-17
BCL2L13	0.40054	1.29061e-18	1.71113e-17
TTC30B	0.400508	1.29943e-18	1.72168e-17
SLC22A13	0.399833	1.5012e-18	1.97205e-17
STEAP2	0.399722	1.53735e-18	2.0169e-17
IQUB	0.39956	1.5914e-18	2.08098e-17
APC	0.399461	1.6255e-18	2.1228e-17
ENDOD1	0.399131	1.74409e-18	2.2747e-17
PRKAR1A	0.398729	1.90002e-18	2.47088e-17
MYEF2	0.398719	1.90407e-18	2.47369e-17
FAM168B	0.39871	1.90759e-18	2.47665e-17
POLK	0.398491	1.99872e-18	2.58993e-17
TSNAX	0.398249	2.10422e-18	2.72311e-17
ZNF669	0.398197	2.12755e-18	2.75152e-17
IBTK	0.39815	2.1491e-18	2.77402e-17
DCAF10	0.398116	2.16485e-18	2.78895e-17
NDFIP2	0.397521	2.45597e-18	3.1478e-17
SLC25A13	0.397337	2.55372e-18	3.26472e-17
IBA57	0.397206	2.62564e-18	3.35421e-17
PKP4	0.397204	2.62707e-18	3.35421e-17
TOPORS	0.397191	2.63386e-18	3.35859e-17
GINM1	0.397024	2.72901e-18	3.47329e-17
MIOX	0.396791	2.8669e-18	3.64184e-17
ABCB10	0.396752	2.89055e-18	3.6649e-17
SOCS7	0.396662	2.94631e-18	3.72616e-17
TUFT1	0.396481	3.06078e-18	3.86361e-17
ARHGAP5	0.39642	3.10076e-18	3.90914e-17
MAP3K13	0.396118	3.30524e-18	4.15125e-17
SPTLC2	0.395939	3.43196e-18	4.305e-17
BTBD1	0.395702	3.60842e-18	4.51517e-17
SPIN1	0.395701	3.60853e-18	4.51517e-17
TTC22	0.395694	3.61398e-18	4.51917e-17
ALG2	0.395479	3.7814e-18	4.70793e-17
MAPK1	0.395454	3.80127e-18	4.72973e-17
SHPRH	0.395407	3.83968e-18	4.7716e-17
TMEM150C	0.395387	3.85568e-18	4.78851e-17
RAB21	0.394987	4.19443e-18	5.18349e-17
ERO1B	0.394544	4.60368e-18	5.67174e-17
SPTBN1	0.394515	4.63148e-18	5.70248e-17
ABRAXAS1	0.394429	4.71573e-18	5.80264e-17
KIDINS220	0.39442	4.72458e-18	5.80995e-17
TUB	0.394289	4.85629e-18	5.95364e-17
RETREG1	0.394214	4.93295e-18	6.03889e-17
UBR2	0.393567	5.64905e-18	6.87919e-17
ABLIM1	0.393321	5.9482e-18	7.22591e-17
MTO1	0.392926	6.45914e-18	7.80398e-17
DHTKD1	0.392702	6.76865e-18	8.15333e-17
DDX1	0.39262	6.88538e-18	8.28896e-17
CC2D2A	0.392384	7.23289e-18	8.70207e-17
TNFRSF19	0.392236	7.45957e-18	8.95864e-17
ATF2	0.392163	7.57306e-18	9.08949e-17
USO1	0.392067	7.7258e-18	9.26725e-17
BTBD8	0.391837	8.10489e-18	9.67561e-17
RIOK3	0.391817	8.13884e-18	9.70718e-17
CTDSPL	0.39179	8.18398e-18	9.75258e-17
UTP20	0.39161	8.49661e-18	1.01191e-16
UHRF1BP1L	0.391551	8.60067e-18	1.02309e-16
CUBN	0.391394	8.88715e-18	1.05528e-16
HINT3	0.391023	9.59755e-18	1.1356e-16
RCAN2	0.390985	9.67487e-18	1.14339e-16
KRAS	0.390857	9.93363e-18	1.17328e-16
MAML2	0.390244	1.12777e-17	1.32171e-16
EZR	0.390242	1.12827e-17	1.32171e-16
ATP10D	0.390176	1.14391e-17	1.33847e-16
KCNJ3	0.390027	1.17976e-17	1.3796e-16
ISOC1	0.389983	1.19049e-17	1.39134e-16
DNAJB9	0.389955	1.19734e-17	1.39852e-16
ANKIB1	0.389927	1.20418e-17	1.40434e-16
XPO4	0.38982	1.23114e-17	1.43382e-16
SLC31A1	0.389703	1.26125e-17	1.46633e-16
UNC13B	0.389447	1.32978e-17	1.53885e-16
FBXW11	0.389375	1.34974e-17	1.56015e-16
ASAH2B	0.389333	1.36137e-17	1.57269e-16
ZNF697	0.389289	1.3739e-17	1.58625e-16
LIN54	0.389113	1.42458e-17	1.64192e-16
EARS2	0.388993	1.46028e-17	1.68016e-16
IVNS1ABP	0.388943	1.47533e-17	1.69553e-16
CDC42SE2	0.388931	1.47895e-17	1.69871e-16
HMGCR	0.388892	1.49082e-17	1.71137e-16
SETD3	0.388719	1.54509e-17	1.77062e-16
MFSD4A	0.388635	1.57208e-17	1.80051e-16
GPHN	0.388627	1.57448e-17	1.80224e-16
RSPH3	0.388531	1.60601e-17	1.83622e-16
TMEM220	0.388528	1.60706e-17	1.83638e-16
PXMP2	0.388166	1.73105e-17	1.97355e-16
MAPT	0.388028	1.78065e-17	2.02664e-16
LANCL1	0.387975	1.80049e-17	2.04573e-16
BTRC	0.387894	1.83043e-17	2.07739e-16
PEX3	0.387863	1.842e-17	2.08934e-16
NTN4	0.387619	1.93681e-17	2.19192e-16
TMEM232	0.387584	1.95056e-17	2.20622e-16
AGPS	0.387501	1.98405e-17	2.24157e-16
BPNT1	0.387353	2.04536e-17	2.30304e-16
GAS2L3	0.387306	2.06506e-17	2.32392e-16
ERMP1	0.387176	2.12077e-17	2.38259e-16
C2CD4D-AS1	0.38713	2.14098e-17	2.40395e-16
CA4	0.387109	2.14985e-17	2.41256e-16
RNF38	0.3869	2.24409e-17	2.51267e-16
MTFMT	0.38675	2.31405e-17	2.58956e-16
ARHGAP42	0.38653	2.42016e-17	2.70528e-16
NECAP1	0.386489	2.44074e-17	2.72676e-16
KLHL8	0.38622	2.57823e-17	2.87556e-16
AASDH	0.386206	2.58557e-17	2.88053e-16
PRKD1	0.385619	2.91449e-17	3.2308e-16
CLTRN	0.385596	2.92793e-17	3.2439e-16
GOLIM4	0.385418	3.03614e-17	3.35727e-16
USP33	0.385417	3.03698e-17	3.35727e-16
MUL1	0.385353	3.07652e-17	3.39723e-16
TMX2	0.385252	3.14075e-17	3.46434e-16
NEK1	0.385228	3.15556e-17	3.47876e-16
RGL1	0.385138	3.21398e-17	3.53927e-16
PDSS2	0.385046	3.27509e-17	3.6026e-16
TMEM200A	0.38498	3.31932e-17	3.64324e-16
DIAPH1	0.384774	3.46069e-17	3.79217e-16
DPP8	0.384714	3.50295e-17	3.83638e-16
ZNF776	0.384641	3.55547e-17	3.88964e-16
ABAT	0.3845	3.65872e-17	3.99387e-16
KLHL32	0.384494	3.66334e-17	3.99674e-16
MTSS1	0.384347	3.77381e-17	4.11277e-16
CCNT1	0.383862	4.16359e-17	4.51789e-16
DZIP3	0.383527	4.45559e-17	4.81386e-16
RAPGEF2	0.3833	4.66448e-17	5.02021e-16
DDI2	0.383298	4.66664e-17	5.02021e-16
FAM135A	0.383084	4.87301e-17	5.22817e-16
CMBL	0.38307	4.88646e-17	5.2398e-16
SLC25A40	0.382953	5.00323e-17	5.3564e-16
WDR17	0.3826	5.37213e-17	5.72989e-16
DNAJC27	0.382538	5.43977e-17	5.79585e-16
SH3D19	0.382382	5.61323e-17	5.96797e-16
ERCC6L2	0.382271	5.74031e-17	6.09661e-16
NLN	0.382098	5.94402e-17	6.29626e-16
NARS2	0.38166	6.49133e-17	6.85786e-16
ZNF106	0.381501	6.70151e-17	7.06499e-16
HRH2	0.381436	6.78925e-17	7.1462e-16
AIF1L	0.381079	7.29426e-17	7.65362e-16
SLC16A4	0.380932	7.51141e-17	7.8691e-16
PDE12	0.380774	7.75317e-17	8.1054e-16
AFF3	0.380738	7.80987e-17	8.15837e-16
APPL1	0.38069	7.88469e-17	8.22571e-16
SIK3	0.380681	7.89879e-17	8.23185e-16
GOLM2	0.380609	8.01449e-17	8.3394e-16
MMAA	0.380186	8.72229e-17	9.02156e-16
MARVELD2	0.380183	8.72724e-17	9.02156e-16
SLC39A8	0.380077	8.91416e-17	9.20854e-16
NAA15	0.379977	9.09381e-17	9.37477e-16
OTUD1	0.379926	9.1869e-17	9.46586e-16
CMTR2	0.379835	9.35505e-17	9.62426e-16
GLYR1	0.379787	9.44566e-17	9.71249e-16
ATL2	0.379658	9.69232e-17	9.95589e-16
PRKAR2A	0.379547	9.90862e-17	1.01624e-15
WDR47	0.379534	9.93458e-17	1.01838e-15
ZNRF2	0.379435	1.01318e-16	1.03754e-15
DENND4A	0.379414	1.01743e-16	1.04136e-15
LRRC57	0.379357	1.02904e-16	1.0527e-15
TRIM23	0.379189	1.06419e-16	1.08754e-15
RC3H2	0.379097	1.08392e-16	1.10658e-15
RNF121	0.379046	1.09492e-16	1.11667e-15
TOLLIP	0.378901	1.12698e-16	1.1482e-15
FBXL3	0.378759	1.15922e-16	1.17865e-15
ORC4	0.37871	1.17062e-16	1.18964e-15
ADNP2	0.378476	1.22623e-16	1.24237e-15
ZNF778	0.378345	1.25865e-16	1.27328e-15
PPP6C	0.378313	1.26677e-16	1.2802e-15
DENND10P1	0.378292	1.27197e-16	1.28416e-15
CYP3A7	0.377956	1.35977e-16	1.36866e-15
IL6ST	0.377786	1.4063e-16	1.41336e-15
ECI2	0.377584	1.46384e-16	1.46971e-15
PBLD	0.377579	1.46518e-16	1.47032e-15
USP38	0.377506	1.48657e-16	1.49103e-15
SLC5A10	0.377362	1.52966e-16	1.53272e-15
CHMP5	0.377295	1.54998e-16	1.55231e-15
MTREX	0.377205	1.57777e-16	1.57935e-15
SPART	0.377088	1.61458e-16	1.61297e-15
NOC3L	0.377001	1.64281e-16	1.63871e-15
MRPL50	0.37676	1.72272e-16	1.71331e-15
RAB29	0.37675	1.72613e-16	1.71584e-15
MAN1A2	0.376598	1.77879e-16	1.76556e-15
VPS35	0.376482	1.8202e-16	1.80309e-15
UGCG	0.376403	1.84869e-16	1.8295e-15
UBXN10	0.37631	1.88294e-16	1.86247e-15
RRAGC	0.376304	1.88515e-16	1.86367e-15
G3BP2	0.376169	1.93595e-16	1.91019e-15
FPGT	0.376147	1.94444e-16	1.91762e-15
DDO	0.376101	1.96204e-16	1.93402e-15
RNF152	0.375999	2.00183e-16	1.97228e-15
REST	0.3758	2.08198e-16	2.04721e-15
INPP5F	0.375732	2.11011e-16	2.07385e-15
ALDH9A1	0.375717	2.11613e-16	2.07773e-15
HADH	0.375621	2.15661e-16	2.1154e-15
ASH1L	0.375613	2.15983e-16	2.11752e-15
SLC39A9	0.375579	2.17465e-16	2.13101e-15
AKAP11	0.375448	2.23114e-16	2.1853e-15
USF3	0.375227	2.33009e-16	2.27775e-15
KTN1	0.375143	2.36911e-16	2.31251e-15
EVC	0.375068	2.40443e-16	2.34355e-15
AKAP6	0.375048	2.4139e-16	2.35164e-15
TRAPPC11	0.375003	2.43515e-16	2.37119e-15
GJB1	0.374984	2.44422e-16	2.37886e-15
SLC22A6	0.37485	2.50933e-16	2.43986e-15
GNB5	0.374845	2.51164e-16	2.44092e-15
FBXO21	0.374783	2.5427e-16	2.46991e-15
EGOT	0.374671	2.5992e-16	2.52235e-15
ZNF570	0.374661	2.60421e-16	2.52598e-15
IQCH	0.374561	2.65589e-16	2.57487e-15
TOR1AIP2	0.374441	2.71887e-16	2.63337e-15
TRIP11	0.374296	2.79699e-16	2.7025e-15
SH3BGRL2	0.374165	2.87008e-16	2.77045e-15
MTURN	0.374077	2.92006e-16	2.81597e-15
FZD5	0.374071	2.92307e-16	2.81752e-15
SPX	0.373992	2.96852e-16	2.85995e-15
PRORP	0.373985	2.97269e-16	2.86259e-15
AMDHD1	0.373882	3.03327e-16	2.91812e-15
METTL9	0.373865	3.04352e-16	2.92658e-15
SLC6A19	0.37384	3.05827e-16	2.93935e-15
MANEA	0.37382	3.07029e-16	2.94877e-15
TRIM10	0.373572	3.22257e-16	3.08541e-15
EIF3A	0.373444	3.30412e-16	3.15895e-15
BAG1	0.373398	3.33436e-16	3.18635e-15
FKTN	0.373156	3.49525e-16	3.3369e-15
IDI1	0.373117	3.52209e-16	3.35933e-15
ZMYND11	0.373037	3.57725e-16	3.41031e-15
SLC22A12	0.372952	3.63699e-16	3.46397e-15
VPS4B	0.372856	3.706e-16	3.52503e-15
RMND5A	0.372689	3.8289e-16	3.63982e-15
SPAG16	0.372684	3.83203e-16	3.63982e-15
CEACAM1	0.372204	4.20771e-16	3.9735e-15
CDK20	0.372196	4.21446e-16	3.9777e-15
ZNF420	0.372027	4.35504e-16	4.10103e-15
MAIP1	0.371976	4.39852e-16	4.14003e-15
COLCA1	0.371893	4.46971e-16	4.20506e-15
RNF19B	0.371878	4.48288e-16	4.21547e-15
PCLO	0.371807	4.54465e-16	4.26954e-15
CNOT1	0.371612	4.72001e-16	4.42805e-15
UBE2D3	0.371572	4.75682e-16	4.4605e-15
COA7	0.371567	4.76157e-16	4.46286e-15
CHPT1	0.371474	4.84881e-16	4.54038e-15
ITFG1	0.371443	4.87752e-16	4.55873e-15
STX17	0.371345	4.97115e-16	4.64407e-15
LARGE2	0.371299	5.01613e-16	4.68172e-15
CEP104	0.3708	5.52411e-16	5.13816e-15
PEX11A	0.370799	5.5257e-16	5.13816e-15
GAPVD1	0.370756	5.57217e-16	5.17656e-15
ZNF91	0.370729	5.60141e-16	5.20131e-15
SEPTIN11	0.370714	5.61755e-16	5.21388e-15
ASB7	0.370635	5.70329e-16	5.28855e-15
SLC17A1	0.370619	5.72179e-16	5.30325e-15
TXLNG	0.370566	5.78078e-16	5.3505e-15
UBQLN1	0.370468	5.89079e-16	5.44817e-15
HMGCS2	0.370467	5.89175e-16	5.44817e-15
AKAP9	0.370445	5.91703e-16	5.46902e-15
STXBP1	0.370427	5.93748e-16	5.48539e-15
BCAR3	0.370345	6.03243e-16	5.56797e-15
SFXN1	0.370139	6.27742e-16	5.78876e-15
SMAD4	0.369919	6.54907e-16	6.02816e-15
PCK1	0.369883	6.59537e-16	6.06798e-15
CCNI	0.369562	7.0158e-16	6.4341e-15
ARL5B	0.36944	7.18376e-16	6.5821e-15
ACAD8	0.369186	7.54278e-16	6.90473e-15
MARCHF6	0.369162	7.57781e-16	6.93362e-15
FREM1	0.369119	7.64162e-16	6.98758e-15
ZFR	0.36902	7.78788e-16	7.11283e-15
SCGN	0.368916	7.94463e-16	7.24608e-15
FRK	0.368848	8.04915e-16	7.32806e-15
ANKRD40	0.368823	8.08858e-16	7.36061e-15
TGOLN2	0.368622	8.40745e-16	7.63689e-15
FUT6	0.368615	8.41794e-16	7.63949e-15
HSPA9	0.36846	8.67288e-16	7.86017e-15
USP2	0.368447	8.69362e-16	7.8754e-15
NCOA2	0.36842	8.73978e-16	7.91005e-15
AK7	0.368328	8.8949e-16	8.04318e-15
CPLANE2	0.36823	9.06288e-16	8.18398e-15
FLRT3	0.368202	9.11332e-16	8.22582e-15
SRFBP1	0.368075	9.33771e-16	8.41697e-15
ATP8A1	0.368018	9.43969e-16	8.50506e-15
HACD3	0.367815	9.81355e-16	8.82274e-15
NIPAL1	0.367782	9.87624e-16	8.87443e-15
RANBP6	0.367621	1.01843e-15	9.1348e-15
EXPH5	0.367552	1.03205e-15	9.25285e-15
CIPC	0.367482	1.04599e-15	9.37365e-15
VPS13B	0.367405	1.06145e-15	9.50364e-15
ST13P4	0.367365	1.06955e-15	9.56335e-15
LIN7C	0.367111	1.12281e-15	1.00217e-14
LINC01622	0.366893	1.17066e-15	1.04163e-14
ZBTB44	0.366885	1.17245e-15	1.04276e-14
SNAPC3	0.366847	1.18099e-15	1.04942e-14
HELQ	0.366815	1.18805e-15	1.05523e-14
GNA11	0.366802	1.19106e-15	1.05737e-14
KICS2	0.3668	1.19152e-15	1.05737e-14
SPATA13	0.36676	1.20066e-15	1.06501e-14
ZNF426	0.36671	1.21208e-15	1.07324e-14
TMED5	0.366671	1.22115e-15	1.08031e-14
AASDHPPT	0.366578	1.24318e-15	1.09883e-14
RAB18	0.366499	1.26182e-15	1.11383e-14
TIMM21	0.366403	1.28529e-15	1.13405e-14
MRPL44	0.366342	1.30035e-15	1.14683e-14
AK4	0.366029	1.3801e-15	1.21502e-14
CHMP3	0.365915	1.41037e-15	1.24058e-14
HMGCS1	0.365754	1.45413e-15	1.27571e-14
GRHPR	0.365671	1.47727e-15	1.29414e-14
RASSF6	0.36567	1.47773e-15	1.29414e-14
PKD2	0.365346	1.57148e-15	1.37384e-14
RPL7L1	0.365291	1.58799e-15	1.38767e-14
KIAA1671	0.365219	1.60991e-15	1.4056e-14
SLC16A9	0.365077	1.65384e-15	1.44269e-14
TRAPPC13	0.364964	1.68951e-15	1.47125e-14
BBS7	0.364868	1.7207e-15	1.49711e-14
CADPS2	0.364829	1.7333e-15	1.50676e-14
ZNF433	0.364733	1.76513e-15	1.53243e-14
TRAK2	0.364664	1.78853e-15	1.5514e-14
CTAGE1	0.364591	1.81345e-15	1.57165e-14
CYP4A11	0.364545	1.82906e-15	1.5845e-14
ICE2	0.364533	1.83314e-15	1.58735e-14
PHAX	0.364489	1.84875e-15	1.59948e-14
COL4A3	0.364168	1.96428e-15	1.6965e-14
KIF16B	0.363852	2.08535e-15	1.79719e-14
TMED7	0.363788	2.11054e-15	1.81733e-14
LINC00671	0.363736	2.13124e-15	1.83279e-14
CLOCK	0.363694	2.14822e-15	1.8466e-14
TM9SF2	0.363592	2.18997e-15	1.88168e-14
PDXDC1	0.363449	2.25013e-15	1.93006e-14
RNF115	0.363272	2.32651e-15	1.98961e-14
FRS2	0.363265	2.32948e-15	1.9913e-14
ATP6V1C1	0.363217	2.35065e-15	2.00854e-14
SCOC	0.36321	2.35365e-15	2.01024e-14
WLS	0.363196	2.35978e-15	2.01462e-14
TAF1B	0.363171	2.37093e-15	2.02328e-14
CLUHP3	0.363101	2.40252e-15	2.04849e-14
PEX7	0.363071	2.41625e-15	2.05931e-14
BHLHB9	0.363026	2.43658e-15	2.07576e-14
FAM126B	0.362822	2.53209e-15	2.1539e-14
PRKCE	0.362587	2.64678e-15	2.24813e-14
RASSF8	0.362516	2.68221e-15	2.27727e-14
SATB2	0.362462	2.7097e-15	2.29963e-14
TAOK1	0.362107	2.89628e-15	2.44863e-14
NOP9	0.362027	2.93998e-15	2.48453e-14
PAFAH1B1	0.362015	2.94656e-15	2.48904e-14
ANKRD46	0.361899	3.01142e-15	2.54168e-14
VIL1	0.361864	3.03151e-15	2.55756e-14
RAB19	0.361848	3.04051e-15	2.56407e-14
GNG12	0.361576	3.19949e-15	2.697e-14
PLEKHA1	0.361428	3.2895e-15	2.76821e-14
KIF13B	0.361349	3.33835e-15	2.80814e-14
MED13	0.361215	3.42325e-15	2.87473e-14
DNAI7	0.360933	3.60903e-15	3.0282e-14
TNFSF13	0.360898	3.63274e-15	3.04682e-14
SLC41A1	0.360871	3.65079e-15	3.06067e-14
MRPS18B	0.360849	3.66558e-15	3.0705e-14
USP51	0.360807	3.69482e-15	3.09241e-14
PABPC4L	0.360764	3.72461e-15	3.11603e-14
CHTF8	0.360733	3.74613e-15	3.13273e-14
STXBP3	0.360404	3.98361e-15	3.32299e-14
EIF5	0.360171	4.1607e-15	3.46639e-14
METAP1	0.359961	4.32628e-15	3.59685e-14
SLC35A5	0.359859	4.40914e-15	3.6627e-14
GRSF1	0.35965	4.58429e-15	3.80189e-14
CTDSPL2	0.359639	4.59353e-15	3.80659e-14
BBX	0.35962	4.60987e-15	3.81835e-14
RHBDD1	0.35951	4.70562e-15	3.88962e-14
C8ORF37	0.359319	4.8755e-15	4.02339e-14
DNAJC22	0.359283	4.90784e-15	4.04841e-14
SAP30L	0.359281	4.90997e-15	4.0485e-14
RAPGEF6	0.359148	5.03301e-15	4.14654e-14
KRBA2	0.359114	5.06447e-15	4.17074e-14
MIA2	0.359103	5.07517e-15	4.17664e-14
AKAP10	0.358962	5.21015e-15	4.28542e-14
TMEM170A	0.358805	5.3641e-15	4.40301e-14
GHR	0.358801	5.36787e-15	4.4043e-14
SLC13A2	0.358762	5.40683e-15	4.43444e-14
CLTC	0.358655	5.51491e-15	4.52123e-14
FAM161B	0.358485	5.69165e-15	4.66231e-14
ANKS4B	0.358465	5.71266e-15	4.67761e-14
DENND5B	0.358431	5.7493e-15	4.70568e-14
TCTA	0.358345	5.841e-15	4.77293e-14
TMEM106B	0.358241	5.955e-15	4.8641e-14
ITCH	0.358096	6.11703e-15	4.9883e-14
STARD7	0.357832	6.42339e-15	5.23175e-14
ATP6V0A1	0.357632	6.6647e-15	5.42167e-14
BRPF3	0.357603	6.70045e-15	5.44632e-14
IYD	0.357549	6.768e-15	5.49677e-14
POLR2B	0.357509	6.81868e-15	5.53119e-14
RIF1	0.357472	6.86568e-15	5.56482e-14
CLDN10	0.357423	6.927e-15	5.61225e-14
TIRAP	0.357405	6.95108e-15	5.62947e-14
PARD3B	0.357378	6.98555e-15	5.6551e-14
DLST	0.35709	7.36678e-15	5.94929e-14
HABP4	0.35704	7.4349e-15	6.00188e-14
NCKAP5	0.35699	7.50418e-15	6.05537e-14
ALG10	0.356908	7.61731e-15	6.14418e-14
SLAIN2	0.356731	7.8707e-15	6.3358e-14
ZBTB6	0.356697	7.91948e-15	6.36994e-14
TADA1	0.356638	8.00595e-15	6.43692e-14
MFSD9	0.356633	8.01373e-15	6.44058e-14
DEPDC4	0.356611	8.04613e-15	6.46402e-14
HIBADH	0.356587	8.08228e-15	6.49046e-14
MATR3	0.356469	8.25926e-15	6.62727e-14
LMBR1	0.356437	8.30874e-15	6.6643e-14
TOGARAM1	0.356433	8.31474e-15	6.66644e-14
NIPAL2	0.35643	8.31845e-15	6.66675e-14
SH3RF1	0.356366	8.41675e-15	6.74013e-14
ATP7B	0.356269	8.56951e-15	6.8515e-14
ZNF462	0.356263	8.57783e-15	6.85542e-14
GCC2	0.356034	8.9475e-15	7.1423e-14
RNF20	0.355814	9.31681e-15	7.43118e-14
PTPN4	0.3557	9.51387e-15	7.58232e-14
TMEM252	0.355577	9.72959e-15	7.74807e-14
MMADHC	0.355397	1.00576e-14	7.99337e-14
AKR1C1	0.354916	1.09837e-14	8.70518e-14
ZXDA	0.354873	1.10705e-14	8.76703e-14
COX11	0.354835	1.11466e-14	8.82385e-14
MAP2K4	0.354726	1.13708e-14	8.98359e-14
TOX3	0.354711	1.14022e-14	9.00484e-14
NFX1	0.354696	1.14349e-14	9.02707e-14
ERBB2	0.354433	1.19979e-14	9.4492e-14
IPO8	0.354356	1.21666e-14	9.57828e-14
XPR1	0.354299	1.22938e-14	9.67105e-14
PPP4R3B	0.354299	1.22941e-14	9.67105e-14
NCOA7	0.354199	1.25209e-14	9.83782e-14
COBLL1	0.354191	1.25394e-14	9.84855e-14
GPR89B	0.353952	1.30975e-14	1.02748e-13
MRPL30	0.35394	1.31262e-14	1.02933e-13
C9ORF129	0.353894	1.32368e-14	1.03637e-13
FUT11	0.353877	1.32777e-14	1.03917e-13
PIAS1	0.353771	1.35385e-14	1.05917e-13
TVP23B	0.353709	1.36916e-14	1.07072e-13
ZNF124	0.353519	1.41729e-14	1.10577e-13
TTC12	0.353407	1.4467e-14	1.12784e-13
ATF6	0.353355	1.4603e-14	1.138e-13
SOCS6	0.353288	1.47827e-14	1.15156e-13
BTC	0.35327	1.48304e-14	1.15482e-13
MACIR	0.353215	1.49805e-14	1.1656e-13
TNIK	0.353101	1.5294e-14	1.18769e-13
ST13	0.353061	1.54058e-14	1.19544e-13
LARP1B	0.352937	1.57579e-14	1.22182e-13
EPM2A	0.352883	1.59124e-14	1.23332e-13
RMDN3	0.352749	1.63058e-14	1.26137e-13
CABLES1	0.352705	1.64361e-14	1.27017e-13
FBXO34	0.352387	1.74118e-14	1.34226e-13
FBXO36	0.35238	1.74336e-14	1.34342e-13
GPD1L	0.352259	1.78205e-14	1.37007e-13
MAT2B	0.352138	1.82155e-14	1.39829e-13
MTMR6	0.352064	1.84622e-14	1.41614e-13
EMX2	0.351928	1.89225e-14	1.44867e-13
THNSL1	0.351924	1.89345e-14	1.44904e-13
NPAT	0.351874	1.91074e-14	1.46171e-13
TNFRSF21	0.351866	1.9134e-14	1.46263e-13
ABCB7	0.3518	1.9365e-14	1.47972e-13
PGAM4	0.351584	2.01364e-14	1.53691e-13
ECPAS	0.351454	2.06183e-14	1.57189e-13
CAVIN2	0.351432	2.06987e-14	1.57682e-13
DHX29	0.351384	2.08806e-14	1.58947e-13
ABHD18	0.351147	2.1793e-14	1.65766e-13
NBPF1	0.351113	2.19256e-14	1.66648e-13
DNAJC6	0.350863	2.29378e-14	1.74209e-13
KRR1	0.350842	2.30241e-14	1.74732e-13
MCCC1	0.350835	2.30545e-14	1.74896e-13
CDKL5	0.350665	2.37721e-14	1.80272e-13
CDYL2	0.350484	2.45611e-14	1.85973e-13
TRUB1	0.350417	2.48585e-14	1.88083e-13
TSPAN12	0.350268	2.55329e-14	1.92742e-13
BICC1	0.350267	2.55416e-14	1.92742e-13
AQR	0.350122	2.6217e-14	1.97466e-13
ZNF699	0.350078	2.64251e-14	1.98959e-13
TOMM20	0.350072	2.64541e-14	1.99102e-13
ZNF827	0.349954	2.70213e-14	2.03142e-13
KPNA5	0.349926	2.7157e-14	2.04086e-13
GFM1	0.349851	2.75234e-14	2.06683e-13
BORCS7	0.349614	2.872e-14	2.15427e-13
CDKN2AIP	0.349431	2.96794e-14	2.2229e-13
PBX1	0.349261	3.05995e-14	2.2901e-13
CEBPZ	0.349254	3.06411e-14	2.29195e-13
EIF4E3	0.349253	3.06471e-14	2.29195e-13
MOGAT1	0.348978	3.21946e-14	2.40051e-13
LHFPL3-AS2	0.348495	3.51027e-14	2.60666e-13
KLF11	0.348472	3.52473e-14	2.61643e-13
FMN1	0.348369	3.59038e-14	2.6622e-13
ANO4	0.348292	3.63961e-14	2.69571e-13
MTCH2	0.348228	3.68183e-14	2.72395e-13
KLHL12	0.348077	3.78267e-14	2.79546e-13
DDX52	0.34798	3.84866e-14	2.84213e-13
CD274	0.347965	3.85872e-14	2.84709e-13
CGRRF1	0.347964	3.85965e-14	2.84709e-13
SNX1	0.347937	3.87809e-14	2.85965e-13
XYLB	0.347894	3.90795e-14	2.87954e-13
VPS13A	0.347849	3.9394e-14	2.90058e-13
BBOX1	0.347803	3.97186e-14	2.92341e-13
TPRG1L	0.347688	4.05428e-14	2.98078e-13
ZNF33B	0.347632	4.09527e-14	3.00761e-13
SLC22A2	0.347625	4.09992e-14	3.00961e-13
NCOR1	0.347624	4.10101e-14	3.00961e-13
GK	0.347459	4.22376e-14	3.09289e-13
USP37	0.347423	4.25083e-14	3.11158e-13
DNAJA2	0.347261	4.37481e-14	3.19882e-13
THTPA	0.34721	4.41493e-14	3.22698e-13
CLDN12	0.347156	4.45778e-14	3.25711e-13
NF1	0.347072	4.52505e-14	3.30264e-13
NAF1	0.346998	4.58436e-14	3.33984e-13
FARP2	0.346933	4.63845e-14	3.37802e-13
DDR1	0.346913	4.65439e-14	3.38594e-13
LRP5	0.346804	4.74552e-14	3.44972e-13
PRDM4	0.346691	4.84177e-14	3.51586e-13
TMEM170B	0.346643	4.88315e-14	3.54462e-13
UNC119B	0.346575	4.94255e-14	3.58384e-13
HADHA	0.346518	4.9934e-14	3.61809e-13
KMT5B	0.346497	5.01203e-14	3.62742e-13
CCNG1	0.346496	5.01287e-14	3.62742e-13
IGF2R	0.34633	5.16256e-14	3.73255e-13
NEO1	0.346159	5.32198e-14	3.8395e-13
CHDH	0.346128	5.35143e-14	3.85657e-13
WASHC5	0.346047	5.42876e-14	3.90808e-13
DDX46	0.346037	5.43814e-14	3.91343e-13
GCNT2	0.346004	5.46993e-14	3.93489e-13
CDC40	0.345988	5.48556e-14	3.94472e-13
NUP153	0.345776	5.69541e-14	4.08535e-13
STX7	0.345638	5.83664e-14	4.18216e-13
CCNYL1	0.345533	5.94592e-14	4.25168e-13
NUP133	0.345533	5.94641e-14	4.25168e-13
JKAMP	0.345485	5.9971e-14	4.28181e-13
C17ORF80	0.345394	6.09434e-14	4.34813e-13
ADGRV1	0.345144	6.36993e-14	4.53668e-13
PTH1R	0.344964	6.57537e-14	4.678e-13
DIS3L	0.344899	6.65105e-14	4.73016e-13
AGXT2	0.34481	6.75677e-14	4.80023e-13
KDM3B	0.344749	6.82972e-14	4.84794e-13
PCNX1	0.344698	6.89147e-14	4.88899e-13
ZNF181	0.344607	7.00323e-14	4.96651e-13
PNPLA4	0.344604	7.00741e-14	4.96772e-13
FAM110C	0.344572	7.04663e-14	4.99375e-13
CNPPD1	0.344473	7.17078e-14	5.07096e-13
RAB17	0.34436	7.31535e-14	5.16772e-13
MFHAS1	0.344067	7.70267e-14	5.4222e-13
LIMA1	0.343944	7.87177e-14	5.53152e-13
FAT4	0.343892	7.9433e-14	5.57982e-13
LIMCH1	0.343798	8.07597e-14	5.66705e-13
EPHA4	0.343769	8.11758e-14	5.69425e-13
GULP1	0.343388	8.67969e-14	6.07791e-13
OTUD7A	0.343288	8.83325e-14	6.17895e-13
EXOC5	0.343229	8.92492e-14	6.23872e-13
TTC33	0.343215	8.94699e-14	6.25196e-13
TMBIM6	0.34321	8.95528e-14	6.25413e-13
TAPT1	0.343067	9.18217e-14	6.40735e-13
TYW3	0.342865	9.51458e-14	6.62315e-13
MTFR1	0.342768	9.67703e-14	6.73155e-13
PLA2G12A	0.342449	1.02333e-13	7.09632e-13
YME1L1	0.342294	1.05142e-13	7.27852e-13
ZNF684	0.342129	1.08228e-13	7.48433e-13
MOAP1	0.342093	1.08899e-13	7.52558e-13
TMEM17	0.34199	1.1089e-13	7.65256e-13
STAG2	0.341881	1.13022e-13	7.79437e-13
ZNF670	0.341695	1.16754e-13	8.0434e-13
PDK2	0.341687	1.16911e-13	8.05146e-13
ZXDB	0.341669	1.1729e-13	8.07477e-13
ANXA7	0.341486	1.21082e-13	8.33012e-13
AGAP1	0.341483	1.21151e-13	8.33197e-13
ABCG2	0.341418	1.22542e-13	8.41899e-13
NAT8B	0.341244	1.26313e-13	8.66615e-13
ZNF134	0.34123	1.26623e-13	8.68445e-13
FUBP1	0.341217	1.26892e-13	8.69991e-13
CAMSAP1	0.341193	1.27425e-13	8.73351e-13
SLC26A9	0.34103	1.31108e-13	8.97056e-13
KIF13A	0.340971	1.32471e-13	9.06071e-13
JAK1	0.340498	1.43814e-13	9.78972e-13
ALAD	0.340457	1.44842e-13	9.85302e-13
FMO1	0.340453	1.44941e-13	9.85639e-13
SLC17A3	0.340396	1.46402e-13	9.94224e-13
DPH6	0.340376	1.4691e-13	9.97334e-13
NT5DC1	0.339866	1.60494e-13	1.08734e-12
B3GALNT1	0.339832	1.61457e-13	1.09349e-12
CXORF38	0.339815	1.61919e-13	1.09625e-12
LUZP1	0.339734	1.64229e-13	1.11114e-12
RORC	0.339647	1.66724e-13	1.12764e-12
GCLM	0.33961	1.67794e-13	1.1345e-12
FAM149B1	0.339433	1.7302e-13	1.16786e-12
VAPB	0.339286	1.77456e-13	1.19538e-12
ZNF396	0.339205	1.79966e-13	1.21025e-12
ZBTB26	0.339151	1.81676e-13	1.22052e-12
USP14	0.339079	1.83947e-13	1.23536e-12
MSH3	0.339024	1.85702e-13	1.24673e-12
DYM	0.338977	1.87202e-13	1.25596e-12
LAMTOR3	0.338974	1.87325e-13	1.25636e-12
CRYM	0.338906	1.89541e-13	1.26995e-12
ZNF260	0.338889	1.90096e-13	1.27324e-12
RNF14	0.338871	1.90666e-13	1.27663e-12
TMCC3	0.338868	1.90764e-13	1.27686e-12
TTBK2	0.338794	1.93245e-13	1.29304e-12
LINC00472	0.338772	1.93962e-13	1.2974e-12
KLHL13	0.338682	1.97015e-13	1.31694e-12
DENND2C	0.338657	1.97874e-13	1.32224e-12
GPN3	0.338472	2.04292e-13	1.36376e-12
CSNK2A3	0.338141	2.16283e-13	1.44051e-12
VPS13C	0.338141	2.16293e-13	1.44051e-12
ANKRD17	0.338095	2.18004e-13	1.45094e-12
RSF1	0.338089	2.18243e-13	1.45205e-12
LATS1	0.338073	2.18819e-13	1.45492e-12
INVS	0.337983	2.22262e-13	1.47683e-12
RBL2	0.337583	2.3811e-13	1.57951e-12
SCP2	0.337577	2.38349e-13	1.58057e-12
ARIH1	0.337408	2.45386e-13	1.62474e-12
UQCRFS1	0.337407	2.45415e-13	1.62474e-12
ENPEP	0.337152	2.56418e-13	1.69478e-12
PRPF8	0.337069	2.60101e-13	1.71856e-12
FBP1	0.336954	2.65279e-13	1.75161e-12
NAA30	0.336926	2.66526e-13	1.75811e-12
SCAF11	0.336749	2.74772e-13	1.80892e-12
ZNF791	0.336655	2.79227e-13	1.837e-12
SH3BP4	0.336471	2.88154e-13	1.88957e-12
WAPL	0.336282	2.97646e-13	1.9499e-12
KIAA1328	0.336182	3.0279e-13	1.9823e-12
KIAA1614	0.336071	3.08606e-13	2.01773e-12
PKN2	0.336009	3.1188e-13	2.03714e-12
FAAH2	0.335959	3.14568e-13	2.05269e-12
GSTCD	0.3359	3.17749e-13	2.07209e-12
DENND11	0.335801	3.23173e-13	2.10609e-12
TMEM125	0.335768	3.24989e-13	2.11724e-12
ZBTB21	0.335636	3.3243e-13	2.1636e-12
RBM7	0.335472	3.41844e-13	2.22271e-12
SH2D4A	0.335426	3.4453e-13	2.23944e-12
CACNA1D	0.335311	3.51376e-13	2.28191e-12
ADGRG6	0.335304	3.51778e-13	2.28285e-12
NLRP14	0.33528	3.53232e-13	2.2908e-12
AK9	0.33521	3.57481e-13	2.31686e-12
CFAP57	0.335069	3.66164e-13	2.37083e-12
CDC73	0.33497	3.72425e-13	2.40697e-12
KIAA0825	0.334876	3.78446e-13	2.44088e-12
PLEKHA3	0.334867	3.7904e-13	2.44375e-12
TTC30A	0.334865	3.79136e-13	2.44375e-12
NCOA1	0.334819	3.82126e-13	2.46098e-12
SARAF	0.334809	3.82787e-13	2.46411e-12
CDC37L1	0.334714	3.88999e-13	2.5033e-12
ELP1	0.334691	3.90525e-13	2.5115e-12
AP5M1	0.334641	3.93911e-13	2.53246e-12
SMG8	0.33462	3.95319e-13	2.5407e-12
DIS3	0.334594	3.97042e-13	2.54932e-12
APPBP2	0.334558	3.99499e-13	2.56427e-12
RAP1GAP	0.334553	3.99857e-13	2.56575e-12
POC1B	0.334386	4.11373e-13	2.63626e-12
CDC23	0.334326	4.15547e-13	2.66216e-12
DDHD2	0.334006	4.38747e-13	2.80182e-12
ADAM22	0.333653	4.65846e-13	2.9673e-12
ZBTB5	0.3335	4.78102e-13	3.04247e-12
AQP1	0.333299	4.94705e-13	3.13815e-12
PDK4	0.333203	5.0277e-13	3.18628e-12
SPTLC1	0.333041	5.16786e-13	3.26993e-12
LRCH1	0.333038	5.17011e-13	3.27032e-12
MAGT1	0.3329	5.29268e-13	3.34257e-12
IMPACT	0.332668	5.50372e-13	3.47257e-12
CLCN4	0.332391	5.76761e-13	3.63105e-12
RPRD2	0.332381	5.7771e-13	3.63474e-12
MGAT5	0.332212	5.94444e-13	3.73416e-12
SELENOP	0.331655	6.52978e-13	4.09159e-12
CARMIL1	0.331567	6.62669e-13	4.14582e-12
STRBP	0.331558	6.6368e-13	4.15085e-12
MARCHF5	0.331488	6.71567e-13	4.19755e-12
TMEM106A	0.331305	6.92608e-13	4.31963e-12
BAHD1	0.331289	6.94453e-13	4.32979e-12
PLEKHM3	0.331226	7.01787e-13	4.37279e-12
PANK3	0.331163	7.0931e-13	4.41829e-12
GDA	0.331159	7.09713e-13	4.41943e-12
TNFRSF10A	0.331043	7.23753e-13	4.50266e-12
BLZF1	0.330874	7.44547e-13	4.63058e-12
SMTNL2	0.330835	7.49449e-13	4.65962e-12
NUP62CL	0.330735	7.62092e-13	4.73676e-12
MCFD2	0.330684	7.68745e-13	4.77662e-12
CRADD	0.330587	7.81282e-13	4.85301e-12
RNF11	0.330582	7.82009e-13	4.85602e-12
ZHX1	0.330576	7.82772e-13	4.85925e-12
FASTKD1	0.330546	7.86634e-13	4.8802e-12
IGSF3	0.330453	7.99075e-13	4.95432e-12
ECHDC3	0.330437	8.01252e-13	4.96628e-12
KLLN	0.330393	8.07066e-13	4.99922e-12
SORD	0.330092	8.48889e-13	5.25016e-12
MTRR	0.330023	8.58767e-13	5.30797e-12
PTPRG	0.329846	8.84526e-13	5.45372e-12
MAN2A1	0.329782	8.94081e-13	5.50923e-12
PTGR2	0.329724	9.02777e-13	5.55769e-12
HEATR5B	0.329527	9.33025e-13	5.73508e-12
PIK3CA	0.329508	9.35876e-13	5.75084e-12
LINC00113	0.329478	9.4063e-13	5.77828e-12
RBMXL1	0.329362	9.59074e-13	5.88797e-12
MOB1A	0.329291	9.70489e-13	5.95622e-12
ALDOB	0.329283	9.71805e-13	5.96247e-12
DDX3X	0.329247	9.77635e-13	5.9964e-12
C1ORF43	0.329215	9.82791e-13	6.02618e-12
CBX7	0.329189	9.87125e-13	6.0472e-12
PRPSAP2	0.329182	9.88374e-13	6.053e-12
RAB40B	0.329008	1.01742e-12	6.22899e-12
MPC1	0.328978	1.02255e-12	6.25848e-12
CSTF2T	0.328931	1.03052e-12	6.30529e-12
SLC30A6	0.32888	1.03931e-12	6.35523e-12
BDH2	0.328876	1.04001e-12	6.35758e-12
CCDC25	0.328866	1.04168e-12	6.36582e-12
CCNC	0.328857	1.0434e-12	6.37242e-12
SLC40A1	0.328754	1.06144e-12	6.48067e-12
SAMD15	0.328732	1.06536e-12	6.50059e-12
GNPDA2	0.328724	1.06677e-12	6.50523e-12
SGK3	0.328712	1.06886e-12	6.51543e-12
SCAMP1	0.328663	1.07761e-12	6.56137e-12
SNX12	0.328585	1.09173e-12	6.64532e-12
DOCK8	0.328518	1.10387e-12	6.71715e-12
CAB39	0.328503	1.10673e-12	6.73047e-12
PABIR1	0.328488	1.10942e-12	6.7448e-12
CDC42BPA	0.328395	1.12668e-12	6.84144e-12
PIK3CB	0.328363	1.13273e-12	6.874e-12
DHX40	0.328308	1.14315e-12	6.93513e-12
SIRT1	0.328139	1.17582e-12	7.12685e-12
MTHFD1	0.328042	1.1949e-12	7.23809e-12
NIPSNAP1	0.328031	1.197e-12	7.2486e-12
HBP1	0.328	1.20317e-12	7.28379e-12
ANKFY1	0.327823	1.23916e-12	7.49258e-12
ZKSCAN8	0.327753	1.25354e-12	7.57727e-12
ANKMY2	0.327747	1.25495e-12	7.58349e-12
ZBTB20	0.327691	1.2665e-12	7.64633e-12
LHFPL3	0.32765	1.27525e-12	7.69689e-12
WDR35	0.327533	1.3001e-12	7.827e-12
GTF2I	0.327532	1.30033e-12	7.827e-12
CD164	0.327436	1.32123e-12	7.95042e-12
DHDDS	0.327291	1.35349e-12	8.13719e-12
SIM1	0.327092	1.39877e-12	8.39681e-12
SEMA3D	0.326529	1.53525e-12	9.18307e-12
INO80	0.326478	1.54823e-12	9.24963e-12
KAT7	0.326432	1.56e-12	9.31718e-12
LLGL2	0.325926	1.69597e-12	1.01051e-11
CCDC198	0.325894	1.70503e-12	1.01561e-11
LAMA1	0.325798	1.73196e-12	1.03104e-11
GABRB3	0.325669	1.76925e-12	1.05199e-11
PNPLA8	0.325418	1.84395e-12	1.0938e-11
STEEP1	0.325055	1.9573e-12	1.15693e-11
PRMT5	0.325017	1.96956e-12	1.16314e-11
MEF2A	0.324947	1.99249e-12	1.1753e-11
LINC00271	0.324939	1.99511e-12	1.17615e-11
PWARSN	0.324887	2.01215e-12	1.1855e-11
VAV3	0.324797	2.04196e-12	1.202e-11
ZNF562	0.324792	2.04387e-12	1.20277e-11
USP30	0.324707	2.07247e-12	1.21781e-11
ZDHHC6	0.324479	2.15162e-12	1.26062e-11
DDX18	0.324351	2.19723e-12	1.28575e-11
KLF6	0.324349	2.19772e-12	1.28575e-11
KIFBP	0.324253	2.23265e-12	1.30504e-11
HNRNPH2	0.324163	2.26578e-12	1.32402e-11
ZNF304	0.324065	2.30241e-12	1.34464e-11
POLR1B	0.323968	2.3392e-12	1.36533e-11
SLC2A13	0.323877	2.37457e-12	1.38476e-11
SOS2	0.323786	2.40993e-12	1.40416e-11
SETX	0.323634	2.4707e-12	1.43789e-11
TRIM13	0.323585	2.49045e-12	1.44812e-11
MED17	0.323493	2.52828e-12	1.46884e-11
DIP2B	0.323452	2.54515e-12	1.47821e-11
GTF2H3	0.323443	2.54909e-12	1.48007e-11
ACLY	0.323171	2.66497e-12	1.54601e-11
ZNF385B	0.323161	2.66932e-12	1.54808e-11
SNX5	0.323075	2.70664e-12	1.56791e-11
LEPR	0.32306	2.71352e-12	1.57144e-11
SDE2	0.322982	2.74816e-12	1.59058e-11
SERINC5	0.322961	2.75764e-12	1.59514e-11
RANBP2	0.322902	2.78416e-12	1.60909e-11
TOR1AIP1	0.322882	2.79326e-12	1.61388e-11
VPS50	0.322791	2.8352e-12	1.63623e-11
HAUS2	0.322754	2.85234e-12	1.64564e-11
SLC22A8	0.322655	2.89875e-12	1.67049e-11
GSR	0.322625	2.91265e-12	1.67802e-11
RLN2	0.322537	2.95515e-12	1.70104e-11
ZNF112	0.322511	2.96756e-12	1.70769e-11
HNMT	0.322497	2.97404e-12	1.71093e-11
KIAA0895	0.322441	3.00153e-12	1.72476e-11
MARS2	0.322002	3.22333e-12	1.84374e-11
LEMD3	0.32184	3.3093e-12	1.89184e-11
ACTR6	0.321829	3.3153e-12	1.89473e-11
OTUD7B	0.32176	3.35298e-12	1.91571e-11
CMTM4	0.321565	3.46066e-12	1.97498e-11
PKLR	0.321509	3.49198e-12	1.99217e-11
FUT10	0.321508	3.49277e-12	1.99217e-11
RNF170	0.321258	3.63746e-12	2.07057e-11
PER3	0.321221	3.65929e-12	2.0824e-11
RCBTB2	0.321101	3.73061e-12	2.12118e-11
SLC12A6	0.320899	3.85485e-12	2.18933e-11
ARHGEF38	0.320767	3.9379e-12	2.23587e-11
CHMP4C	0.320719	3.96859e-12	2.25202e-11
SNX19	0.320665	4.00347e-12	2.27117e-11
AP2B1	0.32053	4.09197e-12	2.31743e-11
ATP7A	0.320459	4.13928e-12	2.34092e-11
RIMKLA	0.320441	4.15142e-12	2.34646e-11
DCAF11	0.320428	4.15978e-12	2.35051e-11
COG6	0.320372	4.19776e-12	2.37131e-11
DYNC2LI1	0.320312	4.23857e-12	2.39369e-11
PACRGL	0.320285	4.25704e-12	2.40344e-11
ALS2	0.320265	4.27091e-12	2.41059e-11
DAB2	0.320243	4.28623e-12	2.41719e-11
PTP4A1	0.320239	4.28904e-12	2.4181e-11
TRMO	0.319971	4.47864e-12	2.52002e-11
CBWD1	0.319838	4.57569e-12	2.57246e-11
CDH1	0.319757	4.63574e-12	2.60549e-11
TTC21B	0.319726	4.65903e-12	2.61711e-11
FAM168A	0.319556	4.78808e-12	2.68734e-11
ZC3H13	0.319477	4.84978e-12	2.71892e-11
NEK5	0.319417	4.89667e-12	2.74444e-11
DDX21	0.31936	4.94154e-12	2.76881e-11
RNF6	0.319355	4.9452e-12	2.76964e-11
GABRG1	0.319355	4.94579e-12	2.76964e-11
SPPL2A	0.31933	4.96569e-12	2.78001e-11
ACER2	0.31912	5.13576e-12	2.8704e-11
COPB1	0.319098	5.15388e-12	2.87973e-11
CCND1	0.318871	5.34554e-12	2.98017e-11
MGAM	0.31884	5.37267e-12	2.99279e-11
WDR7	0.318701	5.49325e-12	3.0591e-11
ZFP3	0.318669	5.5217e-12	3.07239e-11
SGK1	0.31863	5.55621e-12	3.09073e-11
LIN52	0.318603	5.58087e-12	3.10272e-11
PDE4D	0.318566	5.61415e-12	3.12036e-11
CSNK1G1	0.318472	5.69908e-12	3.16317e-11
FAM120A	0.318468	5.70316e-12	3.16456e-11
JMJD1C	0.318345	5.8162e-12	3.2255e-11
SPIRE1	0.318334	5.82668e-12	3.23041e-11
ZNF132	0.318191	5.96177e-12	3.30439e-11
ZNF641	0.317942	6.20398e-12	3.43579e-11
OSCP1	0.31794	6.20654e-12	3.43625e-11
GPD2	0.317922	6.2247e-12	3.4444e-11
KIAA0754	0.317586	6.56795e-12	3.62332e-11
GATC	0.317548	6.60821e-12	3.64353e-11
SEPSECS	0.317536	6.62013e-12	3.64909e-11
RFC1	0.31748	6.68007e-12	3.68112e-11
TFEC	0.317298	6.87718e-12	3.78141e-11
STUM	0.316993	7.22023e-12	3.957e-11
TEAD1	0.316904	7.32311e-12	4.01228e-11
MPZL3	0.316804	7.44135e-12	4.0726e-11
RRM2B	0.31656	7.73616e-12	4.22126e-11
UBXN7	0.3165	7.81051e-12	4.2595e-11
PPP1R15B	0.31649	7.82296e-12	4.26397e-11
HAVCR1	0.316453	7.86856e-12	4.28766e-11
PECR	0.316313	8.04584e-12	4.37711e-11
KATNA1	0.316132	8.28078e-12	4.49881e-11
SLC44A1	0.315927	8.55526e-12	4.64038e-11
TTLL11	0.31586	8.64729e-12	4.68903e-11
MARCHF7	0.315772	8.7683e-12	4.7495e-11
MRS2	0.315743	8.8085e-12	4.76998e-11
MRPS35	0.315681	8.89612e-12	4.81613e-11
ATP6V1D	0.31562	8.98228e-12	4.86014e-11
ARL1	0.315514	9.13506e-12	4.94056e-11
GPC4	0.315513	9.13585e-12	4.94056e-11
DCLRE1A	0.315457	9.21814e-12	4.98372e-11
GLE1	0.315432	9.25439e-12	5.00062e-11
ZNF573	0.315327	9.41027e-12	5.07799e-11
ZNF28	0.315165	9.65525e-12	5.20178e-11
ZNF148	0.314902	1.00644e-11	5.41493e-11
SATL1	0.314856	1.01384e-11	5.45179e-11
ARAP2	0.314805	1.02211e-11	5.49482e-11
HMBOX1	0.314517	1.06971e-11	5.73374e-11
SEC23IP	0.314412	1.08752e-11	5.82612e-11
ZW10	0.31441	1.08801e-11	5.82718e-11
YLPM1	0.3143	1.10702e-11	5.92425e-11
ETV3	0.314245	1.11659e-11	5.96748e-11
NDFIP1	0.314171	1.12971e-11	6.03436e-11
ZNF367	0.314086	1.14508e-11	6.11155e-11
OPHN1	0.314047	1.15211e-11	6.14418e-11
ANKRD27	0.31398	1.16432e-11	6.20432e-11
CISH	0.313828	1.19251e-11	6.34949e-11
COL25A1	0.313812	1.19558e-11	6.36416e-11
FAN1	0.313792	1.19937e-11	6.38092e-11
REEP3	0.313662	1.22421e-11	6.51136e-11
RSPRY1	0.313652	1.22607e-11	6.51948e-11
MPHOSPH8	0.313513	1.25332e-11	6.65907e-11
ABHD17B	0.313183	1.32003e-11	7.00054e-11
SEC23B	0.313161	1.3247e-11	7.02343e-11
IFIH1	0.313142	1.32862e-11	7.04236e-11
SLC2A2	0.312913	1.37727e-11	7.28477e-11
PPFIA1	0.312858	1.38926e-11	7.34435e-11
NUBPL	0.312843	1.39242e-11	7.35912e-11
XPA	0.312815	1.39871e-11	7.39038e-11
SLC18A2	0.312656	1.434e-11	7.56688e-11
ASTN2	0.312544	1.45932e-11	7.69237e-11
FAHD1	0.312419	1.48829e-11	7.8402e-11
GTF2A1	0.312213	1.53699e-11	8.08051e-11
CNKSR3	0.312195	1.54136e-11	8.10136e-11
CAPN7	0.312147	1.55317e-11	8.15911e-11
FER	0.311913	1.61095e-11	8.44936e-11
AK3	0.311707	1.66378e-11	8.70591e-11
ERICH5	0.311624	1.68543e-11	8.81461e-11
INSYN2B	0.311393	1.7476e-11	9.13149e-11
EFCAB6	0.311361	1.75625e-11	9.16821e-11
CLIC5	0.311175	1.80799e-11	9.43338e-11
RSBN1	0.311144	1.81671e-11	9.47395e-11
BAGE2	0.311134	1.81963e-11	9.48674e-11
COQ7	0.311029	1.84955e-11	9.63767e-11
DIXDC1	0.310733	1.93708e-11	1.00669e-10
ZNF552	0.310731	1.93744e-11	1.00669e-10
ERCC4	0.31067	1.95594e-11	1.01577e-10
NDRG2	0.3104	2.04003e-11	1.05643e-10
CTBP2	0.310394	2.04196e-11	1.05688e-10
B4GALT6	0.31025	2.08828e-11	1.08002e-10
SMAD5	0.310149	2.12108e-11	1.09641e-10
SF3A1	0.310023	2.16314e-11	1.117e-10
COG2	0.309998	2.17156e-11	1.12077e-10
MTF1	0.309644	2.29435e-11	1.18201e-10
TLL1	0.309623	2.30177e-11	1.18553e-10
ASB8	0.30961	2.30651e-11	1.18736e-10
APPL2	0.309535	2.3335e-11	1.20094e-10
POLR2C	0.309447	2.36536e-11	1.21671e-10
SNORD116-4	0.309434	2.37019e-11	1.21889e-10
GPR107	0.30927	2.43122e-11	1.24803e-10
ACAD11	0.309234	2.44471e-11	1.25463e-10
RNF5P1	0.30916	2.47299e-11	1.26882e-10
DDB1	0.30903	2.52326e-11	1.29428e-10
UTP18	0.308797	2.61613e-11	1.33986e-10
LRRC58	0.308759	2.63156e-11	1.34741e-10
SYNE1	0.308643	2.67892e-11	1.37026e-10
LRRC1	0.308588	2.70183e-11	1.38162e-10
CYP4A22	0.30857	2.70953e-11	1.38521e-10
GALNT11	0.308471	2.75132e-11	1.40478e-10
ZBTB4	0.308413	2.77574e-11	1.41653e-10
ARFGEF1	0.308365	2.79669e-11	1.42613e-10
GABARAPL1	0.308293	2.82764e-11	1.44118e-10
AGTR1	0.308043	2.9392e-11	1.49537e-10
SUCNR1	0.307958	2.9776e-11	1.51274e-10
BCL2L2	0.307888	3.01016e-11	1.52836e-10
DGKH	0.307832	3.03631e-11	1.54125e-10
GOLGA4	0.307724	3.08703e-11	1.5662e-10
ARL5A	0.307695	3.10096e-11	1.57247e-10
RAB6D	0.307657	3.11906e-11	1.58005e-10
ZNF585B	0.30759	3.15129e-11	1.59557e-10
CENPS	0.30753	3.18089e-11	1.61015e-10
HYAL1	0.307482	3.20435e-11	1.62161e-10
TRIM6	0.307365	3.26262e-11	1.65069e-10
SUGCT	0.307266	3.31247e-11	1.67379e-10
ZMPSTE24	0.307235	3.32856e-11	1.68108e-10
BIRC6	0.30705	3.42466e-11	1.72786e-10
ESYT1	0.307016	3.44256e-11	1.73559e-10
TCP11L2	0.306979	3.46186e-11	1.74487e-10
TARS3	0.306932	3.48727e-11	1.7568e-10
SLC41A2	0.30689	3.50972e-11	1.76766e-10
ASPA	0.306803	3.55668e-11	1.79086e-10
GLUD1	0.306696	3.61586e-11	1.81883e-10
PI4KA	0.30669	3.61878e-11	1.81985e-10
IFNLR1	0.306518	3.71563e-11	1.86667e-10
TREH	0.306497	3.72799e-11	1.87194e-10
PLEKHA6	0.306481	3.73688e-11	1.87547e-10
CYP51A1	0.306407	3.7795e-11	1.89591e-10
SNX14	0.306266	3.86193e-11	1.93629e-10
DYNC1I2	0.306114	3.95323e-11	1.98057e-10
DNAH7	0.306105	3.95817e-11	1.98206e-10
THRA	0.306026	4.00662e-11	2.00532e-10
ACSM2B	0.306011	4.01583e-11	2.00942e-10
DLG2	0.305906	4.08111e-11	2.04055e-10
FBXW2	0.305741	4.18541e-11	2.09009e-10
ARMCX3	0.305638	4.25151e-11	2.12205e-10
LINC01881	0.305532	4.32095e-11	2.15402e-10
USP32	0.305523	4.32712e-11	2.15656e-10
FARS2	0.305293	4.48174e-11	2.22918e-10
METTL15	0.305215	4.53515e-11	2.25463e-10
LGALSL	0.305044	4.65478e-11	2.31065e-10
MGAT4A	0.305	4.68656e-11	2.32586e-10
IDE	0.304993	4.69159e-11	2.32777e-10
SLC6A13	0.304923	4.74157e-11	2.35199e-10
MKKS	0.304912	4.74999e-11	2.355e-10
RORA	0.304747	4.87052e-11	2.41236e-10
SLC22A4	0.304727	4.88519e-11	2.41843e-10
SLC33A1	0.304717	4.89308e-11	2.42174e-10
EDNRB	0.30456	5.01112e-11	2.47894e-10
AHCYL1	0.304471	5.07934e-11	2.51145e-10
C6ORF89	0.304203	5.29058e-11	2.61266e-10
EFCAB14	0.304096	5.37729e-11	2.65352e-10
CD300LG	0.303854	5.57877e-11	2.74956e-10
MAT2A	0.303784	5.6382e-11	2.77679e-10
SCLY	0.303664	5.74176e-11	2.82502e-10
TAX1BP1	0.303572	5.82229e-11	2.86253e-10
DUSP16	0.303567	5.8273e-11	2.86429e-10
NFXL1	0.303473	5.91045e-11	2.90374e-10
C5ORF24	0.303318	6.05079e-11	2.96977e-10
YES1	0.303305	6.0632e-11	2.97513e-10
NARS1	0.30326	6.10458e-11	2.99396e-10
CCDC178	0.303151	6.20579e-11	3.04211e-10
BRMS1L	0.303044	6.30736e-11	3.08888e-10
SAMD8	0.303021	6.3296e-11	3.09901e-10
ECHDC1	0.303008	6.34153e-11	3.10409e-10
TRMT61B	0.302954	6.39404e-11	3.12598e-10
SCN4A	0.302911	6.43525e-11	3.14458e-10
F11	0.302908	6.43881e-11	3.14556e-10
ACSM3	0.302886	6.46031e-11	3.15529e-10
DDX10	0.302804	6.54034e-11	3.19204e-10
SYNM	0.302793	6.55158e-11	3.19675e-10
CYB5A	0.302671	6.67364e-11	3.25228e-10
CYP3A4	0.302336	7.01993e-11	3.41363e-10
ZFAND1	0.302244	7.11762e-11	3.45777e-10
RBBP9	0.302048	7.33082e-11	3.55789e-10
TMEM161B	0.302034	7.34653e-11	3.56465e-10
TOX4	0.30202	7.36288e-11	3.57172e-10
ZNF718	0.302011	7.37195e-11	3.57525e-10
KLHDC2	0.301977	7.40985e-11	3.5919e-10
ANKEF1	0.301954	7.43573e-11	3.60269e-10
CBLL1	0.301885	7.51402e-11	3.63799e-10
RBM12	0.301816	7.59266e-11	3.67251e-10
SUZ12	0.301788	7.62443e-11	3.68698e-10
BHMT	0.301735	7.68492e-11	3.71534e-10
MARF1	0.301708	7.71707e-11	3.72998e-10
TEF	0.301614	7.82608e-11	3.78084e-10
DNAJC28	0.301608	7.83309e-11	3.78332e-10
PIGV	0.30133	8.16834e-11	3.93291e-10
ZNF136	0.301225	8.29772e-11	3.98944e-10
HOMEZ	0.301099	8.45634e-11	4.06375e-10
SIRT5	0.301048	8.52136e-11	4.09288e-10
SKP1	0.301047	8.52308e-11	4.09288e-10
GPRIN3	0.300999	8.58511e-11	4.12168e-10
SP2	0.300988	8.59872e-11	4.12623e-10
ZNF800	0.300727	8.9426e-11	4.28201e-10
USP46	0.30066	9.032e-11	4.32275e-10
EMCN	0.300659	9.0343e-11	4.32282e-10
CCPG1	0.300549	9.18409e-11	4.39344e-10
OPA1	0.300436	9.34149e-11	4.46767e-10
ATP2C1	0.300429	9.35107e-11	4.47012e-10
MYRIP	0.300416	9.36841e-11	4.47627e-10
GTPBP10	0.300243	9.61498e-11	4.58941e-10
ARPIN	0.300226	9.63915e-11	4.59871e-10
ACMSD	0.300225	9.64076e-11	4.59871e-10
XPNPEP3	0.300181	9.70435e-11	4.62794e-10
METTL2A	0.300042	9.90776e-11	4.71372e-10
CLINT1	0.299831	1.02251e-10	4.85664e-10
PICALM	0.299727	1.03866e-10	4.9263e-10
SYT9	0.299572	1.06299e-10	5.03696e-10
FTCD	0.299525	1.07047e-10	5.06997e-10
TXNDC16	0.299464	1.08025e-10	5.11268e-10
CYB5R1	0.299458	1.08112e-10	5.1156e-10
HDX	0.299331	1.10192e-10	5.21153e-10
PLPBP	0.299309	1.10542e-10	5.22688e-10
MB21D2	0.299269	1.11204e-10	5.25566e-10
AP3S2	0.299106	1.13939e-10	5.37225e-10
TMED8	0.299101	1.14022e-10	5.37489e-10
COL19A1	0.298971	1.16259e-10	5.47262e-10
DENND1B	0.29891	1.17329e-10	5.52041e-10
TTC5	0.298892	1.17638e-10	5.53233e-10
HBS1L	0.298855	1.18278e-10	5.56113e-10
VPS41	0.298827	1.18773e-10	5.58176e-10
ZNF619	0.298691	1.21205e-10	5.6934e-10
PDZRN3	0.298633	1.22263e-10	5.74042e-10
SLC25A21	0.298481	1.2505e-10	5.86575e-10
PEX12	0.298403	1.26514e-10	5.93165e-10
UFL1	0.298399	1.26588e-10	5.93372e-10
SON	0.298387	1.2682e-10	5.94319e-10
FGFR1OP2	0.298358	1.27364e-10	5.9659e-10
MRPL45	0.298176	1.30857e-10	6.1195e-10
ACTR10	0.298127	1.31804e-10	6.16091e-10
CCNG2	0.298053	1.33261e-10	6.22612e-10
EIF4B	0.298042	1.33476e-10	6.23467e-10
KLF9	0.29803	1.33722e-10	6.24474e-10
CEP20	0.297957	1.3518e-10	6.30986e-10
HCFC2	0.297942	1.35478e-10	6.32233e-10
UBE2W	0.297916	1.3601e-10	6.34564e-10
CLVS2	0.297842	1.37509e-10	6.41262e-10
SMARCA5	0.297835	1.37638e-10	6.41561e-10
SMARCAD1	0.29766	1.4127e-10	6.57423e-10
C2ORF69	0.297651	1.41443e-10	6.58074e-10
FBXO28	0.297482	1.45046e-10	6.74209e-10
RNF213	0.29747	1.45308e-10	6.75269e-10
PEBP1	0.297455	1.45628e-10	6.76602e-10
HERC1	0.297431	1.4614e-10	6.78663e-10
SIPA1L1	0.297393	1.46973e-10	6.82376e-10
FNIP1	0.297362	1.4764e-10	6.85312e-10
GAB1	0.29731	1.48774e-10	6.90414e-10
RTL6	0.297267	1.49727e-10	6.94354e-10
PIKFYVE	0.29719	1.51454e-10	7.01551e-10
TGFBRAP1	0.296711	1.62555e-10	7.50715e-10
OCIAD1	0.296664	1.63679e-10	7.55557e-10
IL1RL2	0.296566	1.66077e-10	7.6645e-10
SHROOM3	0.296498	1.67758e-10	7.7403e-10
KLHDC10	0.296459	1.68708e-10	7.78234e-10
ZNF510	0.296125	1.77241e-10	8.15339e-10
PPP2R3A	0.296062	1.78876e-10	8.22297e-10
ZNF765	0.295985	1.80926e-10	8.31529e-10
NUDT21	0.295953	1.81775e-10	8.35047e-10
USP25	0.295772	1.86682e-10	8.56608e-10
TIGD4	0.295719	1.88157e-10	8.62779e-10
CCDC171	0.295608	1.91257e-10	8.76394e-10
AMOTL1	0.295498	1.94352e-10	8.8915e-10
RAB11FIP5	0.295425	1.96449e-10	8.98255e-10
PM20D2	0.295424	1.96476e-10	8.98255e-10
ROCK2	0.295341	1.98888e-10	9.0866e-10
PLCL1	0.295266	2.01113e-10	9.18615e-10
EP300	0.295062	2.07218e-10	9.4495e-10
RSC1A1	0.295011	2.08782e-10	9.51041e-10
PTPRB	0.295006	2.08936e-10	9.51523e-10
ADAT1	0.294997	2.0921e-10	9.52553e-10
KPNA6	0.294915	2.11723e-10	9.63341e-10
ICE1	0.294903	2.12114e-10	9.64681e-10
DDIT4L	0.294842	2.14016e-10	9.73108e-10
FAM13B	0.294824	2.14568e-10	9.75177e-10
CSDE1	0.294753	2.16809e-10	9.85137e-10
LZTFL1	0.294715	2.18033e-10	9.90474e-10
SYNJ1	0.294495	2.25189e-10	1.02136e-09
C16ORF72	0.294486	2.25457e-10	1.02234e-09
TMPPE	0.294345	2.30174e-10	1.04326e-09
TIMP3	0.294248	2.33459e-10	1.05791e-09
PTPRK	0.294143	2.37061e-10	1.07302e-09
TMEM159	0.294015	2.41551e-10	1.0926e-09
KANSL1L	0.294007	2.41847e-10	1.09369e-09
PHF3	0.293853	2.47352e-10	1.11783e-09
CTAGE10P	0.293715	2.52381e-10	1.13901e-09
CYB5D1	0.293709	2.52585e-10	1.13968e-09
MFSD14A	0.293674	2.53874e-10	1.14498e-09
KDM1B	0.293651	2.54753e-10	1.14842e-09
EGF	0.293588	2.57087e-10	1.15842e-09
IPO5	0.293574	2.57625e-10	1.16059e-09
FAM120B	0.293475	2.61378e-10	1.17696e-09
THAP6	0.29343	2.63069e-10	1.18431e-09
CRK	0.293259	2.69734e-10	1.21295e-09
MINDY1	0.293215	2.71472e-10	1.22029e-09
PPIP5K2	0.293214	2.71488e-10	1.22029e-09
RAD23B	0.293158	2.73733e-10	1.22983e-09
PAH	0.293149	2.74098e-10	1.2312e-09
EIF4ENIF1	0.293094	2.76269e-10	1.24067e-09
ZNF585A	0.292845	2.86465e-10	1.28588e-09
SHMT1	0.292801	2.8832e-10	1.29334e-09
MYNN	0.292779	2.89265e-10	1.29729e-09
ZC2HC1C	0.292754	2.90312e-10	1.30169e-09
TMED10P1	0.29266	2.94278e-10	1.31888e-09
TACC1	0.292608	2.96532e-10	1.32779e-09
MSMP	0.292591	2.97246e-10	1.33056e-09
TPPP	0.292486	3.0183e-10	1.35031e-09
LNPEP	0.292089	3.19741e-10	1.42661e-09
STAT5B	0.291981	3.24798e-10	1.448e-09
DCAF7	0.291854	3.30794e-10	1.47265e-09
PDHX	0.291818	3.32555e-10	1.47983e-09
NBPF3	0.291788	3.34014e-10	1.48566e-09
RPS6KA5	0.291744	3.36113e-10	1.49367e-09
RBM27	0.291638	3.41321e-10	1.51581e-09
RAD54L2	0.291622	3.42104e-10	1.51895e-09
HSPA8	0.291617	3.42352e-10	1.51971e-09
NIPAL3	0.291472	3.49654e-10	1.55075e-09
VSTM5	0.291461	3.50196e-10	1.55281e-09
ARFIP1	0.291419	3.52312e-10	1.56115e-09
FAM76A	0.291411	3.52726e-10	1.56264e-09
RB1	0.291353	3.55679e-10	1.57474e-09
MMACHC	0.291353	3.55692e-10	1.57474e-09
CCDC148	0.291239	3.61634e-10	1.59963e-09
CAPZA2	0.291223	3.62462e-10	1.60294e-09
DCTN6	0.291121	3.67845e-10	1.62566e-09
TRAF3IP1	0.291066	3.7076e-10	1.63783e-09
UBE4B	0.290957	3.76638e-10	1.66232e-09
RNF41	0.290721	3.89713e-10	1.71738e-09
HSD17B8	0.290645	3.94002e-10	1.73552e-09
DSC2	0.29064	3.94287e-10	1.73639e-09
TMEM33	0.290442	4.0569e-10	1.78464e-09
EFL1	0.290434	4.06165e-10	1.78634e-09
ADAM10	0.290408	4.07704e-10	1.79271e-09
MYOM3	0.290331	4.12258e-10	1.81234e-09
SERTAD2	0.290162	4.22369e-10	1.85557e-09
YTHDF3	0.29014	4.23753e-10	1.86083e-09
RALGAPA1	0.290097	4.2636e-10	1.87187e-09
RPEL1	0.29009	4.26784e-10	1.87332e-09
PTPN11	0.290038	4.30027e-10	1.88714e-09
PDGFD	0.2898	4.44997e-10	1.95027e-09
MID2	0.289692	4.51954e-10	1.97887e-09
STARD8	0.289691	4.52016e-10	1.97887e-09
SNX27	0.289675	4.53027e-10	1.98286e-09
RGN	0.289653	4.54465e-10	1.98872e-09
CRHBP	0.289499	4.64668e-10	2.03115e-09
ZNF45	0.289411	4.70526e-10	2.0563e-09
PHLDB2	0.289277	4.79664e-10	2.09487e-09
ZNF440	0.289106	4.91589e-10	2.14555e-09
PKP2	0.288906	5.05877e-10	2.2055e-09
DGKI	0.288888	5.07211e-10	2.21083e-09
KIF3A	0.288886	5.0732e-10	2.21083e-09
FAM199X	0.288795	5.13977e-10	2.23886e-09
PUS7L	0.288676	5.22851e-10	2.27603e-09
EHBP1	0.288483	5.3747e-10	2.33611e-09
MRPL19	0.288296	5.52027e-10	2.39782e-09
TBL1X	0.288272	5.53886e-10	2.40538e-09
PRKCI	0.288265	5.54476e-10	2.40742e-09
RFX3	0.288172	5.61933e-10	2.43821e-09
NDC1	0.28816	5.62874e-10	2.44177e-09
SNRNP200	0.288096	5.6803e-10	2.46146e-09
APBB1	0.288068	5.70262e-10	2.46991e-09
KLHDC7A	0.288067	5.7035e-10	2.46991e-09
TGDS	0.288039	5.7269e-10	2.47897e-09
ISCA1P1	0.287957	5.7943e-10	2.50598e-09
WWC1	0.287941	5.80773e-10	2.51125e-09
DNAJC3	0.287901	5.84022e-10	2.52475e-09
ZFP30	0.287875	5.86269e-10	2.53392e-09
SYNRG	0.287682	6.02574e-10	2.60102e-09
MGA	0.28755	6.13995e-10	2.64804e-09
SLC6A18	0.287525	6.16218e-10	2.65705e-09
NUP205	0.287451	6.22778e-10	2.6836e-09
EPC1	0.287251	6.40747e-10	2.75806e-09
BEND7	0.287196	6.45762e-10	2.77818e-09
GFPT1	0.287195	6.45836e-10	2.77818e-09
HSD17B4	0.287154	6.49688e-10	2.79376e-09
BCL7A	0.287057	6.58675e-10	2.83036e-09
HUNK	0.286959	6.67923e-10	2.86764e-09
ANKS1A	0.286906	6.72925e-10	2.88788e-09
STX12	0.286867	6.7666e-10	2.90329e-09
TGFBR2	0.286804	6.828e-10	2.92712e-09
DSEL	0.286792	6.83943e-10	2.9311e-09
WASHC4	0.286778	6.85324e-10	2.93606e-09
METTL2B	0.286734	6.8963e-10	2.95198e-09
MED1	0.286728	6.902e-10	2.95379e-09
SHPK	0.286565	7.06332e-10	3.02153e-09
IMMT	0.286534	7.09499e-10	3.03443e-09
GUF1	0.286524	7.10493e-10	3.03803e-09
MRPL46	0.286324	7.30974e-10	3.12028e-09
DOCK1	0.286202	7.43727e-10	3.17066e-09
MPL	0.286094	7.55102e-10	3.21573e-09
C1ORF115	0.286076	7.57132e-10	3.22231e-09
ZFAT	0.286042	7.60724e-10	3.23554e-09
OVOL1	0.285901	7.76041e-10	3.29649e-09
TTC26	0.285893	7.7695e-10	3.29965e-09
MAPK8IP1	0.285826	7.84364e-10	3.33043e-09
CWH43	0.285752	7.92634e-10	3.36412e-09
ASNSD1	0.285699	7.98618e-10	3.38664e-09
ATRX	0.285638	8.05461e-10	3.41494e-09
ZNF397	0.285608	8.08951e-10	3.42901e-09
ALDH7A1	0.28552	8.19069e-10	3.47042e-09
WDR61	0.285517	8.19366e-10	3.47095e-09
PIFO	0.285094	8.69804e-10	3.67373e-09
SHISA9	0.284931	8.90087e-10	3.75623e-09
SERAC1	0.284792	9.07725e-10	3.82824e-09
AFF1	0.284598	9.3291e-10	3.93031e-09
MERTK	0.284579	9.3533e-10	3.93968e-09
DLG1	0.284185	9.8873e-10	4.15499e-09
RUNDC3B	0.284154	9.93044e-10	4.17224e-09
ATP13A4	0.284112	9.98835e-10	4.19481e-09
CDK12	0.2841	1.00057e-09	4.20034e-09
TMED6	0.283984	1.01702e-09	4.26761e-09
SDHB	0.283975	1.01834e-09	4.27224e-09
CAND1	0.28389	1.0305e-09	4.32047e-09
DMAC2L	0.283884	1.03137e-09	4.32149e-09
SLC35D1	0.283868	1.03364e-09	4.33008e-09
RBBP8	0.283824	1.04014e-09	4.35548e-09
CUL4A	0.283724	1.05486e-09	4.4153e-09
MAP3K2	0.283671	1.06263e-09	4.44541e-09
HFE	0.283272	1.12387e-09	4.69234e-09
NMD3	0.283148	1.14352e-09	4.77042e-09
ATP6V1B2	0.283111	1.14942e-09	4.79306e-09
IFNAR1	0.283097	1.15176e-09	4.80178e-09
CEP97	0.28308	1.15442e-09	4.81188e-09
AKR7A3	0.283046	1.15994e-09	4.83389e-09
GAN	0.282966	1.17304e-09	4.88541e-09
SLC6A12	0.282878	1.18758e-09	4.94186e-09
GCSH	0.282839	1.19409e-09	4.9669e-09
FASTKD3	0.282748	1.20931e-09	5.02634e-09
ANKRD6	0.282748	1.20938e-09	5.02634e-09
LRRC40	0.282547	1.24379e-09	5.16077e-09
FBXO8	0.282491	1.25353e-09	5.19904e-09
MRPL35	0.282106	1.32277e-09	5.48166e-09
CRAT	0.282093	1.32524e-09	5.49077e-09
TMED4	0.28199	1.34433e-09	5.56756e-09
GPR157	0.281987	1.34495e-09	5.56897e-09
DDX60	0.28193	1.3556e-09	5.61072e-09
HUWE1	0.281799	1.38066e-09	5.70972e-09
TAF13	0.281648	1.40998e-09	5.82859e-09
CTXN3	0.281586	1.42223e-09	5.87436e-09
RTL4	0.281553	1.42867e-09	5.89611e-09
SETDB2	0.281284	1.48307e-09	6.11179e-09
KLF15	0.281252	1.4898e-09	6.13828e-09
HSDL1	0.281241	1.49207e-09	6.1451e-09
CWF19L2	0.281064	1.52912e-09	6.2886e-09
PDP1	0.281053	1.53159e-09	6.29747e-09
RALBP1	0.281022	1.5381e-09	6.32167e-09
RNMT	0.280966	1.55024e-09	6.36892e-09
GPATCH11	0.280957	1.55213e-09	6.37539e-09
PIP5K1B	0.28089	1.5665e-09	6.43179e-09
KCNJ16	0.280862	1.57256e-09	6.45269e-09
ITGA8	0.280839	1.57765e-09	6.47163e-09
ASRGL1	0.280838	1.57782e-09	6.47163e-09
VCAM1	0.28079	1.58852e-09	6.5115e-09
ATP5PB	0.28077	1.59297e-09	6.52839e-09
GRTP1	0.280657	1.61811e-09	6.62467e-09
LINC00635	0.280631	1.6238e-09	6.64661e-09
KDM6A	0.280515	1.65019e-09	6.74496e-09
LRATD2	0.280484	1.65729e-09	6.76844e-09
BTBD9	0.280385	1.68024e-09	6.85938e-09
NIPA1	0.280267	1.70787e-09	6.96793e-09
ZNF561	0.280225	1.71785e-09	7.00719e-09
ERI2	0.280151	1.73543e-09	7.07315e-09
GLIS3	0.280146	1.73673e-09	7.07701e-09
KAT5	0.279983	1.77636e-09	7.22234e-09
PRSS8	0.279965	1.78062e-09	7.23818e-09
AGGF1	0.279906	1.7954e-09	7.29529e-09
TMIGD1	0.279861	1.80642e-09	7.33856e-09
RIN2	0.279812	1.81867e-09	7.38537e-09
RAB3GAP1	0.279767	1.8302e-09	7.42464e-09
TSPYL4	0.279736	1.83788e-09	7.45427e-09
SNX7	0.279625	1.86645e-09	7.56712e-09
SPECC1L	0.27956	1.88333e-09	7.63245e-09
ZFX	0.279509	1.89656e-09	7.68141e-09
ITM2B	0.279489	1.90163e-09	7.70038e-09
CRIM1	0.279344	1.94013e-09	7.84992e-09
PPP4R2	0.27932	1.94651e-09	7.87413e-09
MCCC2	0.279075	2.01343e-09	8.135e-09
IPO11	0.279063	2.01681e-09	8.14537e-09
SCO1	0.279058	2.01824e-09	8.1495e-09
MED23	0.279055	2.01899e-09	8.15089e-09
TYMS	0.27901	2.03171e-09	8.20058e-09
QRFPR	0.278893	2.06467e-09	8.32858e-09
NHEJ1	0.27887	2.07122e-09	8.35331e-09
ZCWPW2	0.278799	2.09153e-09	8.43011e-09
THRB	0.278724	2.11324e-09	8.51592e-09
SHLD2P3	0.278668	2.12943e-09	8.57769e-09
PCK2	0.278573	2.15754e-09	8.68742e-09
TNFSF15	0.278527	2.17118e-09	8.73884e-09
NUP155	0.278482	2.1848e-09	8.79015e-09
SLC2A11	0.278447	2.19533e-09	8.82896e-09
ZNF649	0.278195	2.27261e-09	9.13424e-09
HNF4G	0.278128	2.29355e-09	9.21286e-09
KCNMA1	0.278106	2.30033e-09	9.23453e-09
ZNF253	0.278016	2.32911e-09	9.34072e-09
AJAP1	0.277905	2.36464e-09	9.47182e-09
MAPT-AS1	0.27786	2.37935e-09	9.52882e-09
PGK1	0.277607	2.46339e-09	9.86145e-09
C9ORF64	0.277554	2.48139e-09	9.93152e-09
ATP11C	0.277458	2.51419e-09	1.00608e-08
ARNT2	0.277406	2.53217e-09	1.01246e-08
ZNF81	0.277373	2.54354e-09	1.01681e-08
COX20	0.277345	2.55335e-09	1.02052e-08
UBR7	0.277244	2.58879e-09	1.03407e-08
SFMBT1	0.277218	2.598e-09	1.03734e-08
GLYAT	0.277153	2.62117e-09	1.04533e-08
THSD7A	0.276995	2.67863e-09	1.06676e-08
STAG1	0.276901	2.713e-09	1.07959e-08
ARMC1	0.276807	2.74805e-09	1.09289e-08
TCF20	0.276793	2.75343e-09	1.09481e-08
ZNF689	0.276789	2.75506e-09	1.09524e-08
UPB1	0.276681	2.79595e-09	1.11061e-08
CYB5RL	0.276669	2.80018e-09	1.11207e-08
CTBS	0.276444	2.88748e-09	1.14447e-08
ARSD	0.276422	2.89633e-09	1.14775e-08
ZNF407	0.276375	2.91508e-09	1.15496e-08
FAXDC2	0.276315	2.93887e-09	1.16415e-08
ZNF845	0.276298	2.94554e-09	1.16656e-08
SMC3	0.276272	2.95625e-09	1.17057e-08
ZIK1	0.276202	2.98438e-09	1.18148e-08
SUCLG1	0.276197	2.98653e-09	1.18209e-08
LEPROTL1	0.276122	3.01699e-09	1.19349e-08
ARL3	0.276065	3.04047e-09	1.20226e-08
FAM171A1	0.275788	3.1573e-09	1.24673e-08
BDNF-AS	0.275754	3.17197e-09	1.25153e-08
TRDMT1	0.27567	3.20827e-09	1.26561e-08
HERPUD1	0.275611	3.23432e-09	1.27563e-08
CNDP2	0.275502	3.2824e-09	1.29383e-08
DHRS4-AS1	0.275446	3.3077e-09	1.30303e-08
KIF5B	0.275443	3.30873e-09	1.30318e-08
CUEDC1	0.2754	3.32823e-09	1.31009e-08
IRAK1BP1	0.275173	3.43264e-09	1.34933e-08
L3MBTL4	0.275145	3.44532e-09	1.35405e-08
ZNF468	0.275137	3.44912e-09	1.35528e-08
PTGR1	0.275112	3.46078e-09	1.35959e-08
ALMS1	0.275099	3.46713e-09	1.36182e-08
ZNF322	0.275027	3.50093e-09	1.37482e-08
DAZAP2	0.274974	3.52624e-09	1.38449e-08
FGGY	0.274951	3.53751e-09	1.38837e-08
SLC5A12	0.274867	3.57793e-09	1.40314e-08
REN	0.274762	3.629e-09	1.42177e-08
RBM8A	0.274613	3.70292e-09	1.4496e-08
FZD1	0.274601	3.70889e-09	1.45165e-08
MBD5	0.274494	3.76317e-09	1.47175e-08
NADK2	0.274491	3.76462e-09	1.47202e-08
ZNF782	0.274477	3.77186e-09	1.47457e-08
SLC25A24	0.274434	3.79358e-09	1.48277e-08
FZD4	0.27443	3.79553e-09	1.48324e-08
USP24	0.274258	3.88526e-09	1.51712e-08
GALNT4	0.27418	3.92623e-09	1.53193e-08
KIAA1107	0.274171	3.93119e-09	1.53336e-08
NLRP6	0.274064	3.98795e-09	1.55419e-08
RIC8B	0.274047	3.9973e-09	1.55753e-08
BICRAL	0.274044	3.99898e-09	1.55788e-08
SENP2	0.273997	4.02418e-09	1.56709e-08
ACSL3	0.273921	4.06583e-09	1.58238e-08
CYP17A1	0.273796	4.1353e-09	1.60911e-08
APOLD1	0.273676	4.20233e-09	1.63456e-08
VRK3	0.273673	4.2044e-09	1.63504e-08
CDK14	0.273553	4.27262e-09	1.66093e-08
[truncated: 18,021 more rows]
