# Supplementary material for: PAQR5 Expression Is Suppressed by TGFβ1 and Associated With a Poor Survival Outcome in Renal Clear Cell Carcinoma
Source: Front Oncol. 2022 Jan 20;11:827344. doi: 10.3389/fonc.2021.827344 (PMC8810503; doi:10.3389/fonc.2021.827344)
Supplement: Supplementary Table S4 — Gene-list enrichment analysis of PAQR5-related genes. [file Table_4.xlsx]

## Sheet: Tab S4
PAQR5 Term	Database	ID	Input number	Background number	P-Value	Corrected P-Value	Input
Ribosome	KEGG PATHWAY	hsa03010	57	153	3.37133e-28	1.14248e-25	RPS11|RPL37A|RPS17|RPS16|RPS15|RPL6|RPLP2|RPLP1|RPLP0|RPL18A|RPL35A|RPS15A|RPS7|MRPS15|RPS10|RPS3|RPS2|RPL4|RPS9|RPS8|RPL22L1|LBP|RPL29|RPL8|RPL28|RPL24|RPL27|MRPL17|RPL23|FAU|RPL13A|RPS19|RPS24|RPS18|RPS20|RPS21|RPL14|RPL15|RPL10|RPL11|RPL12|RPL13|RPL18|RPL19|MRPL23|MRPL9|RPL38|RPSA|RPL36|RPL37|RPL35|RPL32|RPL27A|RPL30|RPL31|UBA52|MRPS12
Cell cycle	KEGG PATHWAY	hsa04110	27	124	1.33299e-09	1.18144e-07	MAD2L2|TGFB1|TGFB3|PLK1|PKMYT1|CDC7|ZBTB17|CCNA1|MAD1L1|CCNE1|ANAPC11|PTTG1|CHEK2|CDKN2D|CDC25C|CDC25B|MCM5|CCNA2|HDAC1|CCNB2|CCNB1|TP53|FZR1|CDC20|CDK1|LAT|RBX1
Pathways in cancer	KEGG PATHWAY	hsa05200	62	530	1.80483e-09	1.55189e-07	HDAC1|TGFB1|TGFB3|IL23A|RASSF1|GNB3|BIRC5|BAX|MAP2K2|ELOB|IKBKG|PIM2|FZD10|GNAI2|RUNX1|PGF|FZD2|SPI1|ZBTB17|STAT2|CCNA1|ITGA2B|WNT10B|CCNE1|NTRK1|ARHGEF1|DVL3|ELK1|JAK3|CXCR4|PML|PRKACA|DAPK3|DAPK2|PLCB3|RAC2|TRAF5|KIF7|PRKCG|GNB2|FLT3LG|COL4A2|RBX1|LEF1|BDKRB1|EGLN2|F2|TP53|CASP3|FN1|GNAS|IL15RA|WNT4|IL6|GNG5|GNA12|MMP9|LPAR2|CTBP1|MMP2|BID|WNT7B
Proteoglycans in cancer	KEGG PATHWAY	hsa05205	33	203	1.3884e-08	9.52214e-07	TGFB1|ACTG1|PLAUR|ITGA5|RRAS|MAP2K2|MAPK11|FZD10|LUM|CAV1|FZD2|SLC9A1|TWIST1|WNT10B|ARHGEF1|TFAP4|CD44|PLAU|VTN|PRKCG|PTPN6|TP53|CASP3|FN1|HOXD10|WNT4|ELK1|PRKACA|MMP9|ACTB|FLNC|MMP2|WNT7B
Focal adhesion	KEGG PATHWAY	hsa04510	32	199	2.86533e-08	1.82672e-06	ACTG1|ITGA5|IBSP|ZYX|MYL9|PGF|ITGA2B|THBS2|THBS3|PARVB|PRKACA|CAV1|PARVG|RAC2|SHC1|COMP|MYLK2|PRKCG|VTN|COL4A2|VASP|ACTB|ACTN1|FLNC|FN1|PIP5K1C|ELK1|COL1A2|COL1A1|COL6A1|COL6A3|COL6A2
Regulation of actin cytoskeleton	KEGG PATHWAY	hsa04810	33	214	4.26736e-08	2.53446e-06	ACTG1|LIMK2|LIMK1|ITGA5|RRAS|MAP2K2|FGD1|IQGAP3|SLC9A1|ITGA2B|ARHGEF1|CXCR4|MYL9|RAC2|ARPC3|MYLK2|F2|ARPC5|ARPC4|CFL1|WAS|BDKRB1|ACTN1|FN1|PIP5K1C|ARPC1B|CFD|ARPC5L|PFN1|GNA12|LPAR2|ACTB|ITGAE
Transcriptional misregulation in cancer	KEGG PATHWAY	hsa05202	30	186	7.22691e-08	3.96988e-06	HDAC1|MEN1|BAX|MLLT1|IL6|FCGR1A|IL1R2|CEBPB|SPI1|ZBTB17|CCNA1|SIX1|TFE3|PML|EYA1|LYL1|TCF3|HMGA2|PLAU|ASPSCR1|TP53|ETV4|ETV6|PRCC|RUNX2|CD14|RUNX1|MMP9|CDK9|NTRK1
PI3K-Akt signaling pathway	KEGG PATHWAY	hsa04151	42	354	5.09042e-07	2.30913e-05	PPP2R3B|STK11|ITGA5|NTRK1|MAP2K2|CRTC2|IKBKG|IBSP|PGF|ITGA2B|CCNE1|THBS2|THBS3|CDC37|PIK3R6|GNG5|JAK3|EIF4EBP1|GNB3|PKN1|COMP|EFNA5|EFNA4|EFNA3|PPP2R2C|GNB2|GYS1|LPAR2|FLT3LG|COL4A2|PRKACA|VTN|TP53|FN1|IL6|CREB3L1|COL1A2|COL1A1|COL6A1|COL6A3|COL6A2|PPP2R5B
Protein digestion and absorption	KEGG PATHWAY	hsa04974	19	90	5.35463e-07	2.40005e-05	COL10A1|COL22A1|COL1A1|COL7A1|COL18A1|COL5A1|COL13A1|COL5A2|COL5A3|COL3A1|KCNN4|COL1A2|COL4A2|SLC1A5|COL6A1|COL24A1|COL6A3|COL6A2|COL11A1
Relaxin signaling pathway	KEGG PATHWAY	hsa04926	23	130	5.68626e-07	2.50065e-05	ACTA2|TGFB1|MMP13|MAP2K2|ARRB2|MAPK11|COL3A1|GNAI2|INSL3|CREB3L1|PRKACA|GNA15|PLCB3|SHC1|COL1A1|GNB3|GNB2|COL4A2|GNAS|GNG5|COL1A2|MMP9|MMP2
Endocytosis	KEGG PATHWAY	hsa04144	33	244	6.35126e-07	2.7511e-05	CAPZB|CHMP4B|CLTB|ARRB2|ARFGAP1|IQSEC2|SH3GL1|CAV1|AP2S1|RAB8A|GRK6|GRK2|ARF5|AP2M1|CXCR4|PML|SH3KBP1|ASIP|ARPC3|EPN1|ACAP1|ARPC5|ARPC4|AGAP2|AGAP3|AP2A1|SNF8|HGS|WAS|CAPZA1|PIP5K1C|ARPC1B|ARPC5L
Axon guidance	KEGG PATHWAY	hsa04360	27	181	1.23356e-06	4.80171e-05	EFNB1|NFATC4|LIMK2|LIMK1|RRAS|GNAI2|MYL9|PLXNB3|NTNG2|DRP2|SEMA6B|UNC5A|CXCR4|ASIP|EFNA4|RAC2|EFNA5|RGS3|EFNA3|CFL1|SEMA7A|LRRC4C|ROBO3|WNT4|PRKACA|CDK5|PLXNA1
Spliceosome	KEGG PATHWAY	hsa03040	22	135	3.28493e-06	0.000111321	SF3B4|PRPF31|U2AF2|SRSF9|CCDC12|CTNNBL1|LSM8|SF3A2|RP9|LSM7|LSM2|SNRPB|SNRPC|SART1|SNRPA|SNRPF|SNRPG|SNRPD2|PQBP1|PPIH|BUD31|PPIE
Amoebiasis	KEGG PATHWAY	hsa05146	18	95	4.04174e-06	0.000130081	TGFB1|ACTN1|PLCB3|CASP3|FN1|GNAS|HSPB1|PRKCG|IL6|CD14|GNA15|COL1A2|COL4A2|COL1A1|COL3A1|TGFB3|IL1R2|PRKACA
MAPK signaling pathway	KEGG PATHWAY	hsa04010	35	295	4.37246e-06	0.00013917	MAP4K1|TGFB1|TGFB3|STMN1|RRAS|MAP2K2|ARRB2|IKBKG|PGF|DAXX|CACNB3|CD14|CACNB1|NTRK1|CACNA1G|MAPK7|PRKACA|RAC2|HSPB1|CDC25B|EFNA5|EFNA4|EFNA3|PRKCG|FLT3LG|TP53|CACNA2D4|RPS6KA4|CASP3|TNFRSF1A|MAP3K12|ELK1|GNA12|FLNC|MAPK11
Sphingolipid signaling pathway	KEGG PATHWAY	hsa04071	20	119	6.011e-06	0.00017668	PRKACA|FCER1G|PLCB3|RAC2|TNFRSF1A|PPP2R3B|S1PR2|BID|SPHK1|PPP2R2C|S1PR4|MAP2K2|CERS5|GNA12|MAPK11|BAX|TP53|GNAI2|PPP2R5B|PRKCG
Hippo signaling pathway	KEGG PATHWAY	hsa04390	23	154	7.23121e-06	0.000205173	TGFB1|TGFB3|ACTG1|RASSF1|BIRC5|MIF|TEAD3|FZD10|SERPINE1|TEAD4|FZD2|DLG4|WNT10B|DVL3|CSNK1E|ASIP|BMP8A|PPP2R2C|SNAI2|LEF1|WNT4|ACTB|WNT7B
Leukocyte transendothelial migration	KEGG PATHWAY	hsa04670	19	112	9.04682e-06	0.000248185	MMP9|ACTN1|CLDN11|RAC2|ACTG1|ACTB|CD99|GNAI2|SIPA1|PRKCG|NCF4|CYBA|PRKACA|MAPK11|CXCR4|VASP|MMP2|THY1|MYL9
Fc gamma R-mediated phagocytosis	KEGG PATHWAY	hsa04666	17	94	1.27007e-05	0.000335636	MARCKSL1|SPHK1|LIMK1|RAC2|CFL1|LIMK2|ARPC1B|ARPC5L|ARPC3|ARPC5|ARPC4|PIP5K1C|PRKACA|PRKCG|FCGR1A|VASP|WAS
Oxytocin signaling pathway	KEGG PATHWAY	hsa04921	22	153	1.91819e-05	0.000476324	NFATC4|ACTG1|MAP2K2|GNAI2|MYL9|CACNB3|CACNB1|RYR2|PIK3R6|MAPK7|NPR2|PLCB3|RCN1|KCNJ14|MYLK2|PRKCG|CACNA2D4|GNAS|ELK1|PRKACA|OXTR|ACTB
Glycosaminoglycan biosynthesis-chondroitin sulfate/dermatan sulfate	KEGG PATHWAY	hsa00532	8	20	2.66433e-05	0.000629065	CHST11|B3GALT6|CHST12|CHST14|CHPF2|CHSY3|B3GAT3|B4GALT7
Platelet activation	KEGG PATHWAY	hsa04611	19	124	3.20013e-05	0.000737438	F2|PLCB3|ACTG1|GNAS|ITGA2B|MYLK2|FCER1G|PTGIR|PIK3R6|ORAI1|COL1A2|MAPK11|COL1A1|COL3A1|VASP|ARHGEF1|GNAI2|ACTB|FERMT3
p53 signaling pathway	KEGG PATHWAY	hsa04115	14	72	3.61281e-05	0.000825928	CCNB2|CCNB1|GTSE1|TP53|CASP3|SHISA5|BID|CCNE1|BAX|SERPINE1|CDK1|STEAP3|CHEK2|ADGRB1
Phagosome	KEGG PATHWAY	hsa04145	21	152	4.95243e-05	0.00106459	HGS|MRC2|ACTG1|NCF4|TUBB6|TUBB3|CFD|THBS2|THBS3|TUBB|ITGA5|CORO1A|CD14|CYBA|FCGR1A|C1R|SEC61G|ACTB|TCIRG1|CALR|COMP
ECM-receptor interaction	KEGG PATHWAY	hsa04512	15	86	5.82423e-05	0.00122012	VTN|FN1|CD44|COL1A1|THBS2|THBS3|ITGA5|COL1A2|COL4A2|ITGA2B|COL6A1|COL6A3|COL6A2|IBSP|COMP
Progesterone-mediated oocyte maturation	KEGG PATHWAY	hsa04914	16	99	7.50457e-05	0.00152232	MAD2L2|CCNB2|CCNB1|CCNA2|PLK1|CCNA1|MAD1L1|CDC25B|FZR1|ANAPC11|CDC25C|KIF22|CDK1|MAPK11|PKMYT1|GNAI2
Melanogenesis	KEGG PATHWAY	hsa04916	16	101	9.25222e-05	0.00178866	MC1R|FZD2|PLCB3|DVL3|WNT10B|GNAS|PRKCG|WNT4|MAP2K2|CREB3L1|PRKACA|POMC|FZD10|GNAI2|LEF1|WNT7B
Adherens junction	KEGG PATHWAY	hsa04520	13	72	0.000131243	0.0023827	ACTN1|RAC2|ACTG1|PRR3|NECTIN2|NECTIN4|SNAI2|LEF1|ACTB|SNAI1|WAS|PTPN6|ASIP
mTOR signaling pathway	KEGG PATHWAY	hsa04150	20	153	0.000145741	0.00260749	PRKACA|FZD2|TNFRSF1A|SLC7A5|SEC13|DVL3|WNT10B|STK11|PRR5|PRKCG|WNT4|MAP2K2|AKT1S1|EIF4EBP1|LAMTOR4|TELO2|FZD10|STRADA|LAMTOR2|WNT7B
Hepatocellular carcinoma	KEGG PATHWAY	hsa05225	21	168	0.000176609	0.0030102	TGFB1|FZD2|DPF1|TP53|ACTG1|DVL3|PRKCG|WNT10B|BAX|WNT4|MAP2K2|ELK1|SMARCD3|SMARCD2|LEF1|PRKACA|FZD10|TGFB3|ACTB|SHC1|WNT7B
Proteasome	KEGG PATHWAY	hsa03050	10	45	0.000180394	0.00302988	PSMB10|PSMD4|ADRM1|PSME2|PSMD13|PSMA7|PSMB4|PSMB3|PSMB2|SEM1
Rap1 signaling pathway	KEGG PATHWAY	hsa04015	24	210	0.000218529	0.00353637	EVL|ACTG1|RRAS|MAP2K2|MAPK11|GNAI2|PGF|ADORA2B|ITGA2B|SIPA1|ASIP|PLCB3|RAC2|EFNA5|EFNA4|EFNA3|PRKCG|VASP|GNAS|PFN1|PRKACA|LPAR2|ACTB|PRKD2
Cell adhesion molecules (CAMs)	KEGG PATHWAY	hsa04514	19	146	0.000222137	0.00357864	CNTNAP1|LRRC4C|CD276|NLGN2|NLGN3|NTNG2|CD99|PRR3|SELPLG|CADM3|NECTIN2|MPZL1|F3|ICAM3|CLDN11|CDH15|CDH3|NCAM1|SDC3
Cellular senescence	KEGG PATHWAY	hsa04218	20	160	0.000248954	0.00394018	TGFB1|CCNB1|CCNB2|NFATC4|CCNA1|FOXM1|MAP2K2|LIN37|CCNE1|IL6|CDK1|TGFB3|EIF4EBP1|MAPK11|CCNA2|RRAS|MYBL2|CHEK2|SERPINE1|TP53
Parathyroid hormone synthesis, secretion and action	KEGG PATHWAY	hsa04928	15	106	0.000448789	0.00658391	MMP14|PLCB3|MMP17|MMP13|GNAS|PTHLH|PRKCG|ARHGEF1|RUNX2|CREB3L1|GNA12|NACA|ARRB2|GNAI2|PRKACA
Wnt signaling pathway	KEGG PATHWAY	hsa04310	19	160	0.000621717	0.00850763	PRKACA|PORCN|FZD2|PLCB3|NFATC4|TP53|RSPO4|RBX1|WNT10B|PRKCG|WNT4|DVL3|CSNK1E|SERPINF1|CTBP1|RAC2|FZD10|LEF1|WNT7B
Acute myeloid leukemia	KEGG PATHWAY	hsa05221	11	66	0.00076649	0.0100907	SPI1|PIM2|CCNA1|MAP2K2|CD14|RUNX1|EIF4EBP1|IKBKG|FCGR1A|PML|LEF1
RNA transport	KEGG PATHWAY	hsa03013	19	165	0.00086954	0.0109856	NUP85|UBE2I|TACC3|NUP62|RNPS1|RPP21|PABPC1|SEC13|SUMO2|PABPC4|GEMIN7|EIF3F|EIF2B1|NXT1|POP7|PYM1|EIF4EBP1|EIF3G|THOC6
Complement and coagulation cascades	KEGG PATHWAY	hsa04610	12	79	0.000934328	0.0116006	BDKRB1|F2|CFH|PLAUR|PLAU|VTN|SERPING1|C1QA|C1S|C1R|SERPINE1|PROCR
Metabolic pathways	KEGG PATHWAY	hsa01100	96	1433	0.00131089	0.014837	NME1-NME2|MAT1A|P4HA3|B3GAT3|PYCR1|CERS5|PDE10A|PLA2G5|ENTPD6|NPR2|CHSY3|APRT|ACOT8|PAFAH1B3|NME4|NME1|NME2|PLD3|NME3|ALG3|GAPDH|GGCT|PTGDS|COX6B2|DGAT1|ITPKA|TKT|B4GALT2|B4GALT7|PLCB3|GUCY2D|UCK2|GYS1|CHST8|TK1|PTGES|GALNT2|HACD1|MTHFD2|ATP5F1E|MOGS|CYP19A1|GPX1|OXCT2|DTYMK|GPX8|GFPT2|ACP2|AMPD2|GGT5|SMPD4|GAD1|VKORC1|TCIRG1|GBGT1|COMT|SRM|PLA2G2A|ADA|IDUA|GALK1|PIP5K1C|PGLS|DGUOK|SGSH|B4GALNT4|…
Glycosaminoglycan biosynthesis - keratan sulfate	KEGG PATHWAY	hsa00533	5	14	0.00137928	0.0154292	CHST1|B3GNT7|CHST2|B4GALT2|CHST6
Phospholipase D signaling pathway	KEGG PATHWAY	hsa04072	17	148	0.00162225	0.017345	DGKZ|FCER1G|PLCB3|SHC1|GNAS|PIP5K1C|F2|SPHK1|RRAS|MAP2K2|GNA12|LPAR2|PIK3R6|DGKA|DGKG|GRM2|PRKACA
Homologous recombination	KEGG PATHWAY	hsa03440	8	41	0.00164092	0.0173484	RAD54L|BLM|POLD1|BABAM1|POLD4|XRCC3|EME1|SEM1
Chemokine signaling pathway	KEGG PATHWAY	hsa04062	20	190	0.00174377	0.0183294	CCL11|PLCB3|RAC2|STAT2|GRK6|GNAI2|GRK2|CCL26|GNB3|GNB2|PIK3R6|GNG5|ARRB2|IKBKG|CXCR5|CXCR4|ASIP|WAS|SHC1|JAK3
Basal cell carcinoma	KEGG PATHWAY	hsa05217	10	63	0.00181535	0.0186421	FZD2|TP53|KIF7|WNT10B|BAX|WNT4|DVL3|FZD10|LEF1|WNT7B
Arachidonic acid metabolism	KEGG PATHWAY	hsa00590	10	63	0.00181535	0.0186421	PLA2G2A|GGT5|CBR3|GPX1|PLA2G5|PTGIS|PLB1|PTGDS|GPX8|PTGES
NOD-like receptor signaling pathway	KEGG PATHWAY	hsa04621	19	178	0.00194033	0.0198162	IRF3|CASP4|PLCB3|IRF7|TRAF5|IKBKE|IL6|IFI16|CYBA|MAPK11|IKBKG|RBCK1|PYCARD|TRIP6|STAT2|PSTPIP1|NOD1|SHARPIN|TRPV2
Oocyte meiosis	KEGG PATHWAY	hsa04114	15	128	0.00248973	0.0238658	MAD2L2|CCNB2|CCNB1|PLK1|MAD1L1|CCNE1|ANAPC11|CDC25C|CDC20|CDK1|MAPK11|RBX1|PTTG1|PKMYT1|PPP2R5B
Tight junction	KEGG PATHWAY	hsa04530	18	170	0.00272039	0.0255663	ACTN1|RAB8A|ACTG1|ACTB|MYL9|IGSF5|STK11|ARHGEF2|PPP2R2C|RUNX1|ASIP|CLDN11|RAB13|MICALL2|WAS|VASP|YBX3|DLG4
RNA degradation	KEGG PATHWAY	hsa03018	11	79	0.00277683	0.0258791	BTG3|PABPC1|LSM7|PABPC4|LSM2|PARN|CNOT3|LSM8|EXOSC1|EXOSC4|EXOSC5
Purine metabolism	KEGG PATHWAY	hsa00230	15	130	0.00284779	0.026334	NME4|ENTPD6|NPR2|GUCY2D|NME1|NME2|NME3|NME1-NME2|DGUOK|AMPD2|IMPDH1|APRT|ITPA|ADA|PDE10A
Pyrimidine metabolism	KEGG PATHWAY	hsa00240	9	57	0.00311997	0.0279536	NME4|ENTPD6|NME1|NME2|NME3|NME1-NME2|UCK2|DTYMK|TK1
IL-17 signaling pathway	KEGG PATHWAY	hsa04657	12	93	0.0032151	0.0286452	CEBPB|CASP3|IL17B|MMP13|IKBKE|CCL11|IL6|IKBKG|MMP9|TRAF5|MAPK7|MAPK11
DNA replication	KEGG PATHWAY	hsa03030	7	36	0.00322202	0.0286452	RNASEH2A|RNASEH2C|RNASEH2B|RFC2|POLD1|MCM5|POLD4
FoxO signaling pathway	KEGG PATHWAY	hsa04068	15	132	0.00324725	0.0288249	TGFB1|CCNB1|PRMT1|CDKN2D|CCNB2|PLK1|STK11|S1PR4|IL6|MAP2K2|AGAP2|CSNK1E|MAPK11|HOMER3|TGFB3
Ras signaling pathway	KEGG PATHWAY	hsa04014	22	232	0.00347662	0.0305374	RASSF1|RRAS|MAP2K2|ELK1|IKBKG|RASAL3|PGF|NTRK1|PLA2G5|RAC2|SHC1|EFNA5|EFNA4|EFNA3|PRKCG|GNB2|PLA2G2A|FLT3LG|GNB3|RIN1|GNG5|PRKACA
TGF-beta signaling pathway	KEGG PATHWAY	hsa04350	12	94	0.00347727	0.0305374	GREM2|TGFB1|GREM1|BMP8A|LTBP1|HAMP|LEFTY1|CHRD|FMOD|RBX1|MIF|TGFB3
AMPK signaling pathway	KEGG PATHWAY	hsa04152	14	120	0.00353456	0.0309578	CPT1C|RAB8A|CCNA2|CCNA1|PPP2R3B|STK11|PPP2R2C|GYS1|CRTC2|EIF4EBP1|AKT1S1|STRADA|PPP2R5B|CREB3L1
Apoptosis	KEGG PATHWAY	hsa04210	15	136	0.00418449	0.0351411	DAXX|LMNB1|TP53|CASP3|TNFRSF1A|BID|NTRK1|BAX|MAP2K2|CTSZ|CTSK|IKBKG|ACTB|BIRC5|ACTG1
Huntington disease	KEGG PATHWAY	hsa05016	19	193	0.00438617	0.0365155	HDAC1|GPX1|AP2S1|PLCB3|TP53|CASP3|AP2M1|ATP5F1E|BAX|DNAH17|POLR2G|CREB3L1|AP2A1|POLR2F|CLTB|COX6B2|ATP5MC2|POLR2H|POLR2J
Apelin signaling pathway	KEGG PATHWAY	hsa04371	15	137	0.00445032	0.0369961	ACTA2|SPHK1|PLCB3|SLC9A1|MEF2B|RYR2|MYLK2|GNB3|GNB2|RRAS|MAP2K2|GNG5|PIK3R6|GNAI2|SERPINE1
Endocrine and other factor-regulated calcium reabsorption	KEGG PATHWAY	hsa04961	8	50	0.00484888	0.0389059	AP2S1|PLCB3|GNAS|PRKCG|AP2M1|AP2A1|CLTB|PRKACA
TNF signaling pathway	KEGG PATHWAY	hsa04668	13	112	0.00502714	0.0398917	MMP14|CEBPB|LIF|RPS6KA4|CASP3|TNFRSF1A|IL6|CREB3L1|IKBKG|MMP9|TRAF5|BCL3|MAPK11
Cytosolic DNA-sensing pathway	KEGG PATHWAY	hsa04623	9	63	0.00561837	0.0434462	IRF3|IRF7|ZBP1|IL6|POLR2F|IKBKG|IKBKE|PYCARD|POLR2H
Glutamatergic synapse	KEGG PATHWAY	hsa04724	13	114	0.00574308	0.0443511	PLCB3|GNAS|GRIK4|GRK2|PRKCG|GNB2|GNG5|PRKACA|GNB3|GRIN2D|HOMER3|GNAI2|GRM2
Gap junction	KEGG PATHWAY	hsa04540	11	88	0.005794	0.0446247	PLCB3|CDK1|TUBB6|GNAS|TUBB|PRKCG|TUBB3|MAP2K2|PRKACA|MAPK7|GNAI2
Osteoclast differentiation	KEGG PATHWAY	hsa04380	14	128	0.00592076	0.0454074	TGFB1|CTSK|SPI1|SOCS1|STAT2|TNFRSF1A|TYROBP|OSCAR|NCF4|FHL2|CYBA|IKBKG|FCGR1A|MAPK11
Bladder cancer	KEGG PATHWAY	hsa05219	7	41	0.00603604	0.0457548	TP53|RASSF1|MMP2|MAP2K2|MMP9|DAPK3|DAPK2
Chronic myeloid leukemia	KEGG PATHWAY	hsa05220	10	76	0.00605793	0.0458604	HDAC1|TGFB1|TGFB3|TP53|SHC1|BAX|MAP2K2|RUNX1|IKBKG|CTBP1
Cytokine-cytokine receptor interaction	KEGG PATHWAY	hsa04060	25	294	0.00699081	0.0499005	TGFB1|LIF|IL21R|IL23A|TNFSF14|MIF|IL20RB|IL1R2|TNFRSF18|RELT|TNFRSF8|CXCR5|CXCR4|TGFB3|CCL26|BMP8A|IL17B|LTB|IL34|TNFRSF25|CCL11|TNFRSF1A|IL27RA|IL6|IL15RA
Other types of O-glycan biosynthesis	KEGG PATHWAY	hsa00514	5	22	0.00705934	0.0499005	COLGALT1|LFNG|POFUT2|B4GALT2|GXYLT2
Databases: KEGG PATHWAY, KEGG DISEASE, Gene Ontology
Statistical test method: hypergeometric test / Fisher's exact test
FDR correction method: Benjamini and Hochberg
